# Supplementary material for: Multiphase superconductivity in PdBi2
Source: Nat Commun. 2025 Jan 2;16:291. doi: 10.1038/s41467-024-54867-x (PMC11696495; doi:10.1038/s41467-024-54867-x)
Supplement: Supplementary file 3 — Source Data [file 41467_2024_54867_MOESM3_ESM.xlsx]

## Sheet: fig1e
T/Tc	gap (meV)
0.180666	0.288418
0.231458	0.289419
0.282894	0.290018
0.334976	0.290506
0.387703	0.288437
0.441076	0.284435
0.495093	0.277341
0.549756	0.272957
0.605064	0.257657
0.661018	0.247018
0.717616	0.234778
0.77486	0.218469
0.832749	0.19623
0.900025	0.130202
0.952968	0.0914697

## Sheet: fig1e_top inset
Temperature (K)	Resistance (ohms)
0.3	0.0520302
0.35	0.0332795
0.4	0.0755617
0.45	0.069415
0.5	0.0626473
0.55	0.0584254
0.6	0.0900904
0.65	0.0606605
0.7	0.0672418
0.75	0.0795354
0.8	0.0580527
0.85	0.122376
0.9	0.0528374
0.95	0.0779211
1	0.0460697
1.05	0.0516577
1.1	0.0718365
1.15	0.0591083
1.2	0.0853717
1.25	0.105675
1.3	0.0735127
1.35	0.0533962
1.4	0.100087
1.5	0.173662
1.55	0.167887
1.6	0.181919
1.65	0.192661
1.7	0.173103
1.75	0.166894
1.8	0.20365
1.85	0.193219
1.9	0.148516
1.95	0.221035
2	0.191295
2.05	0.212094
2.1	0.196448
2.15	0.155966
2.2	0.207934
2.25	0.204085
2.3	0.169626
2.35	0.199552
2.4	0.174779
2.45	0.174345
2.5	0.173972
2.55	0.178132
2.6	0.182851
2.65	0.161058
2.7	0.15727
2.75	0.194275
2.8	0.212343
2.85	0.267131
2.9	0.775811
2.95	3.94963
3	12.6023
3.05	17.5631
3.1	18.4277
3.15	18.5425
3.2	18.5734
3.25	18.6024
3.3	18.5356
3.35	18.5486
3.4	18.5642
3.45	18.5664
3.5	18.6043
3.55	18.5834
3.6	18.6169
3.65	18.6205
3.7	18.6392
3.75	18.5809
3.8	18.6205
3.85	18.6616
3.9	18.6506
3.95	18.6103
4	18.6452
4.05	18.5497
4.1	18.6061
4.15	18.5873
4.2	18.6041
4.25	18.6362
4.3	18.6061
4.35	18.61
4.4	18.6103
4.45	18.5471
4.5	18.6147
4.55	18.5674
4.6	18.602
4.65	18.6899
4.7	18.6059
4.75	18.5896
4.8	18.6896
4.85	18.5687
4.9	18.6554
4.95	18.6546
5	18.6148
5.05	18.6478
5.1	18.6152
5.15	18.6272
5.2	18.672
5.25	18.6253
5.3	18.6592
5.35	18.6398
5.4	18.663
5.45	18.6489
5.5	18.6068
5.55	18.6651
5.6	18.6661
5.65	18.6087
5.7	18.6774
5.75	18.5762
5.8	18.6543
5.85	18.6604
5.9	18.7024
5.95	18.6208
6	18.6355
6.05	18.6184
6.1	18.6904
6.15	18.6164
6.2	18.644
6.25	18.6068
6.3	18.636
6.35	18.6576
6.4	18.6624
6.45	18.6372
6.5	18.6659
6.55	18.6198
6.6	18.6433
6.65	18.5728
6.7	18.6523
6.75	18.6837
6.8	18.6032
6.85	18.68
6.9	18.6407
6.95	18.6797
7	18.6084
7.05	18.681
7.1	18.6198
7.15	18.6828
7.2	18.6491
7.25	18.6483
7.3	18.6444
7.35	18.5393
7.4	18.6609
7.45	18.6024
7.5	18.6241
7.55	18.6739
7.6	18.628
7.65	18.5636
7.7	18.642
7.75	18.5844
7.8	18.6546
7.85	18.6416
7.9	18.662
7.95	18.5893
8	18.6687

## Sheet: fig1e_bottom inset
Temperature (K)	Voltage (mV)	Normalised conductance
0.3	-1.49419	1.05551
0.3	-1.48506	1.06222
0.3	-1.47445	1.0664
0.3	-1.46606	1.07251
0.3	-1.45834	1.05735
0.3	-1.45085	1.04921
0.3	-1.44211	1.06418
0.3	-1.43351	1.05454
0.3	-1.42367	1.05829
0.3	-1.41441	1.05562
0.3	-1.40338	1.04524
0.3	-1.39302	1.0422
0.3	-1.38193	1.03818
0.3	-1.37046	1.03586
0.3	-1.36038	1.02703
0.3	-1.35021	1.02135
0.3	-1.33926	1.01156
0.3	-1.33015	0.994972
0.3	-1.31954	0.999796
0.3	-1.31076	0.988374
0.3	-1.30145	0.992079
0.3	-1.29374	0.97185
0.3	-1.28655	0.964088
0.3	-1.27979	0.961523
0.3	-1.26941	0.962099
0.3	-1.25974	0.947755
0.3	-1.24977	0.941992
0.3	-1.23847	0.945036
0.3	-1.22692	0.921901
0.3	-1.21479	0.896444
0.3	-1.20291	0.891015
0.3	-1.19424	0.864117
0.3	-1.18389	0.845028
0.3	-1.1754	0.808498
0.3	-1.16681	0.803643
0.3	-1.15896	0.800562
0.3	-1.15112	0.79152
0.3	-1.14314	0.759791
0.3	-1.13439	0.75968
0.3	-1.12415	0.722906
0.3	-1.11461	0.716147
0.3	-1.1039	0.700758
0.3	-1.09335	0.690441
0.3	-1.08206	0.689879
0.3	-1.07068	0.667251
0.3	-1.05859	0.6623
0.3	-1.04773	0.664515
0.3	-1.03769	0.665849
0.3	-1.02815	0.684161
0.3	-1.01936	0.688218
0.3	-1.00994	0.677544
0.3	-1.00191	0.691679
0.3	-0.995972	0.687777
0.3	-0.987713	0.708275
0.3	-0.977686	0.716961
0.3	-0.968575	0.721553
0.3	-0.958527	0.726476
0.3	-0.949244	0.724092
0.3	-0.938495	0.741881
0.3	-0.928965	0.730886
0.3	-0.917003	0.744206
0.3	-0.905982	0.756511
0.3	-0.895783	0.756242
0.3	-0.88516	0.747384
0.3	-0.872837	0.748909
0.3	-0.862799	0.745047
0.3	-0.854532	0.747237
0.3	-0.844584	0.747714
0.3	-0.83385	0.762339
0.3	-0.824516	0.758837
0.3	-0.816725	0.753125
0.3	-0.807166	0.750724
0.3	-0.79882	0.762179
0.3	-0.79056	0.789215
0.3	-0.78089	0.797472
0.3	-0.773439	0.805469
0.3	-0.764214	0.835922
0.3	-0.753918	0.853023
0.3	-0.744885	0.876476
0.3	-0.73459	0.873377
0.3	-0.723758	0.914763
0.3	-0.71274	0.952508
0.3	-0.702644	1.00148
0.3	-0.691964	1.04031
0.3	-0.680138	1.08968
0.3	-0.668295	1.10277
0.3	-0.657733	1.15286
0.3	-0.648044	1.1898
0.3	-0.638067	1.25288
0.3	-0.628324	1.32277
0.3	-0.618304	1.37307
0.3	-0.610739	1.40526
0.3	-0.601901	1.43095
0.3	-0.596164	1.48077
0.3	-0.588283	1.54634
0.3	-0.57794	1.55305
0.3	-0.568336	1.59058
0.3	-0.559299	1.63701
0.3	-0.548538	1.65885
0.3	-0.53732	1.70404
0.3	-0.526596	1.71594
0.3	-0.515398	1.72519
0.3	-0.504584	1.7667
0.3	-0.493797	1.77292
0.3	-0.484129	1.81326
0.3	-0.473999	1.81703
0.3	-0.463898	1.84383
0.3	-0.454702	1.86376
0.3	-0.445859	1.86498
0.3	-0.436618	1.85167
0.3	-0.427665	1.82806
0.3	-0.419955	1.79195
0.3	-0.412058	1.76557
0.3	-0.404125	1.69535
0.3	-0.394114	1.63422
0.3	-0.384936	1.54816
0.3	-0.374277	1.44484
0.3	-0.365765	1.34549
0.3	-0.355024	1.24107
0.3	-0.344519	1.13632
0.3	-0.334075	1.00387
0.3	-0.322792	0.890561
0.3	-0.312324	0.803189
0.3	-0.301277	0.716098
0.3	-0.289066	0.62322
0.3	-0.278654	0.512881
0.3	-0.268843	0.438558
0.3	-0.259065	0.361733
0.3	-0.247938	0.301037
0.3	-0.239795	0.258468
0.3	-0.229849	0.22187
0.3	-0.220162	0.185644
0.3	-0.212852	0.158976
0.3	-0.20593	0.13986
0.3	-0.197332	0.116166
0.3	-0.188473	0.0940153
0.3	-0.178685	0.0774423
0.3	-0.168857	0.0770277
0.3	-0.159908	0.0567866
0.3	-0.148886	0.0644256
0.3	-0.137773	0.0690282
0.3	-0.126989	0.0538256
0.3	-0.115571	0.059947
0.3	-0.10414	0.0401356
0.3	-0.0931892	0.0574348
0.3	-0.0822769	0.0518796
0.3	-0.0728133	0.0188215
0.3	-0.0616677	0.0259526
0.3	-0.0521649	0.0346265
0.3	-0.042682	0.0376996
0.3	-0.0337059	0.023943
0.3	-0.0250669	0.0249706
0.3	-0.0152506	0.0290589
0.3	-0.0061451	0.0152961
0.3	0.0033272	0.0270216
0.3	0.0124582	0.0214134
0.3	0.020705	0.0310965
0.3	0.0299174	0.0254769
0.3	0.0385792	0.0264831
0.3	0.0481285	0.019861
0.3	0.0586153	0.0112077
0.3	0.0677426	0.0188544
0.3	0.0781992	0.0112064
0.3	0.0884373	0.00865149
0.3	0.0978717	0.0061036
0.3	0.108631	0.00914958
0.3	0.120087	0.00761852
0.3	0.131828	0.0172555
0.3	0.133825	0.026895
0.3	0.142938	0.0207942
0.3	0.144489	0.039049
0.3	0.153232	0.0248361
0.3	0.155362	0.0136831
0.3	0.159274	0.0222917
0.3	0.165718	0.0359516
0.3	0.168052	0.0364505
0.3	0.174616	0.0172028
0.3	0.175298	0.00354151
0.3	0.184892	0.0303228
0.3	0.194881	0.044423
0.3	0.204643	0.0428892
0.3	0.215049	0.0489368
0.3	0.225798	0.0605256
0.3	0.236194	0.0166391
0.3	0.246861	0.0312367
0.3	0.258076	0.0432858
0.3	0.26924	0.0517958
0.3	0.281617	0.0683067
0.3	0.291468	0.0657357
0.3	0.301135	0.094252
0.3	0.311358	0.0981403
0.3	0.319832	0.0975363
0.3	0.329165	0.124919
0.3	0.337408	0.156796
0.3	0.346082	0.183142
0.3	0.355208	0.195922
0.3	0.364035	0.269951
0.3	0.371406	0.312495
0.3	0.381447	0.387774
0.3	0.391186	0.439259
0.3	0.400469	0.52051
0.3	0.411264	0.607009
0.3	0.422349	0.727579
0.3	0.43434	0.796781
0.3	0.445261	0.930273
0.3	0.455915	1.02543
0.3	0.467052	1.15271
0.3	0.478378	1.23238
0.3	0.487509	1.36124
0.3	0.495845	1.44631
0.3	0.504344	1.53402
0.3	0.512864	1.59263
0.3	0.521316	1.65771
0.3	0.529841	1.7014
0.3	0.537152	1.74757
0.3	0.547408	1.7653
0.3	0.556945	1.7534
0.3	0.567577	1.73943
0.3	0.57836	1.73167
0.3	0.589801	1.69625
0.3	0.600805	1.66375
0.3	0.612072	1.63604
0.3	0.624273	1.58204
0.3	0.633504	1.55277
0.3	0.644122	1.48786
0.3	0.652994	1.43767
0.3	0.662567	1.39518
0.3	0.670844	1.32956
0.3	0.679875	1.26301
0.3	0.688403	1.20588
0.3	0.69702	1.16412
0.3	0.706719	1.14288
0.3	0.714944	1.07935
0.3	0.723706	1.0283
0.3	0.732299	1.0112
0.3	0.742448	0.97117
0.3	0.751568	0.939496
0.3	0.762433	0.920424
0.3	0.77296	0.909191
0.3	0.7839	0.899114
0.3	0.794608	0.895597
0.3	0.804794	0.889753
0.3	0.816806	0.872929
0.3	0.828032	0.87094
0.3	0.8384	0.882867
0.3	0.847383	0.868598
0.3	0.85586	0.87522
0.3	0.864492	0.852891
0.3	0.873207	0.835719
0.3	0.882192	0.862221
0.3	0.889902	0.866838
0.3	0.898394	0.844333
0.3	0.907879	0.865105
0.3	0.918853	0.876079
0.3	0.928698	0.860761
0.3	0.937524	0.871363
0.3	0.948295	0.886192
0.3	0.959329	0.877105
0.3	0.970234	0.87006
0.3	0.981643	0.880599
0.3	0.991816	0.891412
0.3	1.00216	0.892385
0.3	1.01393	0.891677
0.3	1.02353	0.900913
0.3	1.03152	0.893584
0.3	1.03999	0.880538
0.3	1.04777	0.891823
0.3	1.05445	0.897037
0.3	1.06429	0.892085
0.3	1.0744	0.893752
0.3	1.08391	0.912178
0.3	1.09465	0.885538
0.3	1.10506	0.8925
0.3	1.12042	0.885162
0.3	1.13099	0.890032
0.3	1.14084	0.892713
0.3	1.15011	0.895215
0.3	1.15866	0.893513
0.3	1.16763	0.904259
0.3	1.1752	0.910671
0.3	1.18335	0.926376
0.3	1.19123	0.946956
0.3	1.2008	0.953652
0.3	1.21164	0.958008
0.3	1.22093	0.96357
0.3	1.23215	0.979253
0.3	1.24269	0.984864
0.3	1.25441	1.00626
0.3	1.26536	1.03327
0.3	1.27749	1.03916
0.3	1.28648	1.06842
0.3	1.29723	1.0879
0.3	1.30618	1.10843
0.3	1.31485	1.10571
0.3	1.32333	1.1252
0.3	1.33216	1.15415
0.3	1.33916	1.16423
0.3	1.34766	1.17573
0.3	1.35694	1.18932
0.3	1.36638	1.20449
0.3	1.37645	1.21357
0.3	1.38782	1.24356
0.3	1.39858	1.23887
0.3	1.4103	1.24797
0.3	1.42355	1.26693
0.3	1.43267	1.2701
0.3	1.44316	1.27397
0.3	1.45207	1.27575
0.3	1.46015	1.28007
0.3	1.46818	1.27979
0.3	1.47631	1.29839
0.3	1.48373	1.30336
0.3	1.49377	1.30024
0.4	-1.49017	1.07185
0.4	-1.4789	1.06864
0.4	-1.46717	1.07234
0.4	-1.45588	1.06227
0.4	-1.44427	1.06505
0.4	-1.43494	1.05849
0.4	-1.42504	1.0581
0.4	-1.41658	1.05609
0.4	-1.40744	1.06427
0.4	-1.40349	1.06626
0.4	-1.394	1.04247
0.4	-1.38421	1.0408
0.4	-1.37484	1.02898
0.4	-1.36386	1.02604
0.4	-1.35277	1.02213
0.4	-1.34137	1.00918
0.4	-1.33036	1.01747
0.4	-1.31873	1.0096
0.4	-1.30857	0.99514
0.4	-1.29893	0.98043
0.4	-1.28932	0.995069
0.4	-1.28091	0.985353
0.4	-1.27147	0.961304
0.4	-1.264	0.956738
0.4	-1.25588	0.942929
0.4	-1.248	0.938521
0.4	-1.23846	0.924644
0.4	-1.22922	0.920572
0.4	-1.21872	0.91668
0.4	-1.2079	0.890257
0.4	-1.19703	0.863643
0.4	-1.18486	0.85169
0.4	-1.17381	0.838096
0.4	-1.16258	0.818988
0.4	-1.15233	0.806454
0.4	-1.14258	0.77634
0.4	-1.13184	0.767398
0.4	-1.12356	0.762151
0.4	-1.11763	0.740916
0.4	-1.11006	0.703359
0.4	-1.10168	0.698457
0.4	-1.0918	0.693187
0.4	-1.08241	0.695534
0.4	-1.07212	0.682861
0.4	-1.06053	0.672191
0.4	-1.0498	0.685869
0.4	-1.03659	0.6837
0.4	-1.0255	0.679291
0.4	-1.01634	0.68197
0.4	-1.00653	0.693627
0.4	-0.997369	0.697805
0.4	-0.988302	0.70282
0.4	-0.979709	0.720236
0.4	-0.972672	0.726264
0.4	-0.964606	0.741087
0.4	-0.955845	0.723368
0.4	-0.946648	0.74081
0.4	-0.936094	0.755463
0.4	-0.926301	0.761738
0.4	-0.916169	0.767985
0.4	-0.905585	0.764311
0.4	-0.895512	0.774993
0.4	-0.884584	0.77172
0.4	-0.873056	0.774551
0.4	-0.863031	0.769369
0.4	-0.852171	0.772434
0.4	-0.840313	0.760808
0.4	-0.829647	0.777865
0.4	-0.820159	0.773489
0.4	-0.811021	0.76783
0.4	-0.800264	0.781074
0.4	-0.793764	0.800491
0.4	-0.785206	0.799708
0.4	-0.77673	0.805966
0.4	-0.767973	0.833414
0.4	-0.759373	0.850782
0.4	-0.750172	0.848434
0.4	-0.740482	0.883673
0.4	-0.73065	0.903912
0.4	-0.720812	0.924179
0.4	-0.710403	0.9718
0.4	-0.70025	1.00475
0.4	-0.690217	1.04906
0.4	-0.679229	1.08649
0.4	-0.668101	1.13702
0.4	-0.657333	1.1691
0.4	-0.64572	1.22648
0.4	-0.635507	1.27062
0.4	-0.625014	1.3048
0.4	-0.615869	1.36396
0.4	-0.605503	1.39675
0.4	-0.596879	1.43584
0.4	-0.58896	1.49321
0.4	-0.581122	1.52247
0.4	-0.572638	1.55597
0.4	-0.563757	1.5722
0.4	-0.555543	1.62023
0.4	-0.545309	1.65309
0.4	-0.535729	1.6789
0.4	-0.525216	1.68714
0.4	-0.514063	1.70066
0.4	-0.502028	1.72677
0.4	-0.490171	1.76049
0.4	-0.479565	1.7595
0.4	-0.469646	1.7694
0.4	-0.46024	1.77683
0.4	-0.450096	1.77738
0.4	-0.442495	1.76978
0.4	-0.433751	1.775
0.4	-0.42437	1.72101
0.4	-0.416404	1.70309
0.4	-0.408787	1.65739
0.4	-0.399134	1.58732
0.4	-0.389934	1.53617
0.4	-0.379865	1.47305
0.4	-0.370852	1.38712
0.4	-0.36007	1.29736
0.4	-0.349832	1.20921
0.4	-0.339564	1.10037
0.4	-0.328375	1.01987
0.4	-0.317427	0.91813
0.4	-0.306515	0.825181
0.4	-0.295082	0.732082
0.4	-0.284822	0.648978
0.4	-0.275935	0.575802
0.4	-0.265036	0.494421
0.4	-0.255835	0.417136
0.4	-0.24705	0.370022
0.4	-0.238612	0.314436
0.4	-0.23087	0.268747
0.4	-0.222132	0.239101
0.4	-0.213894	0.183691
0.4	-0.204809	0.157033
0.4	-0.195843	0.142448
0.4	-0.185397	0.123384
0.4	-0.176381	0.0896148
0.4	-0.165761	0.0810961
0.4	-0.155147	0.0603496
0.4	-0.143491	0.0761138
0.4	-0.133307	0.0649778
0.4	-0.121771	0.0629854
0.4	-0.10988	0.0528382
0.4	-0.100404	0.048773
0.4	-0.0897067	0.0508382
0.4	-0.0806692	0.0447614
0.4	-0.0709634	0.0406967
0.4	-0.0608923	0.0229006
0.4	-0.050737	0.0229162
0.4	-0.043219	0.0387175
0.4	-0.0347408	0.0254715
0.4	-0.0263968	0.0173256
0.4	-0.01919	0.0152918
0.4	-0.00969118	0.0224336
0.4	-2.54e-05	0.0260028
0.4	0.00980512	0.0168247
0.4	0.0205293	0.0193718
0.4	0.0299356	0.0254769
0.4	0.0404813	0.026991
0.4	0.050423	0.0341228
0.4	0.0617216	0.0224179
0.4	0.0732933	0.0259911
0.4	0.0842092	0.0295252
0.4	0.0949797	0.0249264
0.4	0.106006	0.0193194
0.4	0.116251	0.0203216
0.4	0.125337	0.0172627
0.4	0.128496	0.0208126
0.4	0.136095	0.0177584
0.4	0.137714	0.0223226
0.4	0.145757	0.0172412
0.4	0.146701	0.0248462
0.4	0.154569	0.0152042
0.4	0.155841	0.00506762
0.4	0.163025	0.0136749
0.4	0.166185	0.031393
0.4	0.171122	0.0248
0.4	0.175853	0.0328839
0.4	0.186143	0.0171799
0.4	0.196033	0.0252379
0.4	0.207125	0.0333017
0.4	0.218539	0.0343037
0.4	0.22983	0.0484155
0.4	0.24067	0.0650271
0.4	0.25182	0.0710079
0.4	0.261889	0.0623934
0.4	0.271639	0.0769217
0.4	0.279659	0.0848981
0.4	0.287509	0.0973785
0.4	0.29545	0.123906
0.4	0.303389	0.134825
0.4	0.313168	0.15819
0.4	0.322856	0.1865
0.4	0.332454	0.202814
0.4	0.34386	0.24806
0.4	0.355511	0.283655
0.4	0.366975	0.35101
0.4	0.378766	0.403266
0.4	0.39038	0.454678
0.4	0.400047	0.523999
0.4	0.410932	0.608512
0.4	0.420795	0.67309
0.4	0.430602	0.788088
0.4	0.439185	0.847011
0.4	0.447827	0.955816
0.4	0.45593	1.02394
0.4	0.464187	1.14177
0.4	0.472426	1.22004
0.4	0.480801	1.31779
0.4	0.489805	1.37109
0.4	0.500084	1.46722
0.4	0.509084	1.51606
0.4	0.519382	1.57373
0.4	0.530689	1.6023
0.4	0.541706	1.64522
0.4	0.553155	1.65262
0.4	0.564891	1.66732
0.4	0.575697	1.65718
0.4	0.585779	1.64382
0.4	0.594019	1.63191
0.4	0.602428	1.60862
0.4	0.610493	1.55535
0.4	0.618678	1.5355
0.4	0.626263	1.50316
0.4	0.636964	1.45538
0.4	0.645958	1.41272
0.4	0.65492	1.34146
0.4	0.665402	1.30952
0.4	0.676302	1.24049
0.4	0.686328	1.1974
0.4	0.698387	1.14756
0.4	0.709026	1.11952
0.4	0.719788	1.08105
0.4	0.729893	1.05126
0.4	0.74151	1.0286
0.4	0.75159	0.990047
0.4	0.7613	0.956293
0.4	0.771386	0.93982
0.4	0.780805	0.92996
0.4	0.790279	0.900978
0.4	0.79848	0.912556
0.4	0.806941	0.890788
0.4	0.815064	0.887408
0.4	0.823676	0.872172
0.4	0.832211	0.871087
0.4	0.840503	0.876301
0.4	0.849918	0.871929
0.4	0.860403	0.868445
0.4	0.869597	0.871764
0.4	0.879988	0.855634
0.4	0.890556	0.859274
0.4	0.900106	0.857512
0.4	0.91083	0.86469
0.4	0.921681	0.865951
0.4	0.932711	0.866588
0.4	0.943289	0.859137
0.4	0.95708	0.87155
0.4	0.966504	0.877623
0.4	0.975885	0.890957
0.4	0.985814	0.894213
0.4	0.994522	0.882314
0.4	1.00221	0.883727
0.4	1.01024	0.891582
0.4	1.01682	0.912614
0.4	1.0265	0.895382
0.4	1.03612	0.889211
0.4	1.04698	0.894158
0.4	1.05858	0.918802
0.4	1.07082	0.909154
0.4	1.08181	0.909333
0.4	1.09338	0.908625
0.4	1.10311	0.905404
0.4	1.11332	0.889784
0.4	1.12234	0.894386
0.4	1.13018	0.888767
0.4	1.13881	0.88799
0.4	1.14695	0.890232
0.4	1.15504	0.893847
0.4	1.16317	0.914921
0.4	1.17304	0.913102
0.4	1.18269	0.925544
0.4	1.19284	0.947637
0.4	1.20378	0.960671
0.4	1.21483	0.950426
0.4	1.22546	0.964978
0.4	1.23895	0.967944
0.4	1.24913	0.989802
0.4	1.2595	1.00825
0.4	1.2684	1.01336
0.4	1.27719	1.03441
0.4	1.28436	1.06491
0.4	1.29261	1.0778
0.4	1.30112	1.10173
0.4	1.30967	1.12239
0.4	1.32021	1.13919
0.4	1.32887	1.13602
0.4	1.34016	1.14283
0.4	1.35057	1.16229
0.4	1.36201	1.17414
0.4	1.37317	1.21304
0.4	1.38487	1.21715
0.4	1.3953	1.21737
0.4	1.40534	1.22504
0.4	1.41395	1.24833
0.4	1.42243	1.25934
0.4	1.4307	1.2532
0.4	1.43895	1.25949
0.4	1.44709	1.27514
0.4	1.45535	1.28911
0.4	1.4649	1.28348
0.4	1.47441	1.28614
0.4	1.48474	1.29773
0.4	1.49618	1.30719
0.5	-1.49843	1.06035
0.5	-1.49035	1.07142
0.5	-1.48161	1.07649
0.5	-1.47247	1.07239
0.5	-1.46302	1.0742
0.5	-1.45308	1.05784
0.5	-1.44305	1.07182
0.5	-1.43261	1.05052
0.5	-1.42114	1.04178
0.5	-1.40937	1.04288
0.5	-1.39779	1.04899
0.5	-1.38666	1.03678
0.5	-1.37642	1.01712
0.5	-1.36747	1.02884
0.5	-1.35694	1.0297
0.5	-1.34777	1.02263
0.5	-1.33926	1.01615
0.5	-1.33166	1.01727
0.5	-1.32415	1.0063
0.5	-1.31648	0.989194
0.5	-1.3062	0.994412
0.5	-1.29651	0.970012
0.5	-1.28588	0.968019
0.5	-1.27502	0.95686
0.5	-1.2636	0.948773
0.5	-1.25229	0.940234
0.5	-1.24079	0.953078
0.5	-1.23076	0.918973
0.5	-1.22149	0.910596
0.5	-1.21095	0.898756
0.5	-1.20181	0.888614
0.5	-1.19347	0.855248
0.5	-1.1853	0.856315
0.5	-1.17724	0.841275
0.5	-1.16905	0.81448
0.5	-1.16069	0.7869
0.5	-1.15041	0.780388
0.5	-1.14127	0.774363
0.5	-1.13032	0.745882
0.5	-1.11913	0.741533
0.5	-1.10804	0.718492
0.5	-1.09591	0.711233
0.5	-1.08493	0.690866
0.5	-1.07428	0.68038
0.5	-1.06441	0.691892
0.5	-1.05501	0.674632
0.5	-1.04717	0.680477
0.5	-1.03948	0.672666
0.5	-1.03158	0.678698
0.5	-1.02438	0.687472
0.5	-1.01398	0.693851
0.5	-1.00193	0.701922
0.5	-0.991228	0.702378
0.5	-0.980702	0.728144
0.5	-0.969595	0.724977
0.5	-0.958213	0.731035
0.5	-0.947251	0.756046
0.5	-0.936622	0.739975
0.5	-0.927926	0.75283
0.5	-0.9177	0.772723
0.5	-0.908477	0.77167
0.5	-0.899354	0.7525
0.5	-0.890184	0.767166
0.5	-0.881691	0.75846
0.5	-0.872944	0.757601
0.5	-0.863629	0.766054
0.5	-0.855924	0.764535
0.5	-0.846669	0.763548
0.5	-0.837093	0.772406
0.5	-0.828301	0.776708
0.5	-0.818902	0.793186
0.5	-0.808428	0.790506
0.5	-0.799315	0.805882
0.5	-0.789278	0.807091
0.5	-0.778466	0.825351
0.5	-0.768496	0.858596
0.5	-0.757014	0.870366
0.5	-0.74631	0.856525
0.5	-0.735262	0.888847
0.5	-0.723849	0.930304
0.5	-0.713122	0.949607
0.5	-0.702584	0.969325
0.5	-0.693611	1.01591
0.5	-0.683299	1.05746
0.5	-0.673079	1.09257
0.5	-0.664634	1.12755
0.5	-0.655784	1.17363
0.5	-0.647213	1.21189
0.5	-0.639526	1.25352
0.5	-0.633379	1.31168
0.5	-0.623624	1.35339
0.5	-0.613599	1.38789
0.5	-0.602629	1.42977
0.5	-0.591	1.48113
0.5	-0.578683	1.51962
0.5	-0.56824	1.5341
0.5	-0.557047	1.56804
0.5	-0.547132	1.57147
0.5	-0.538224	1.59779
0.5	-0.528248	1.62824
0.5	-0.519755	1.65713
0.5	-0.511526	1.65593
0.5	-0.503588	1.66526
0.5	-0.494519	1.68256
0.5	-0.486081	1.69626
0.5	-0.478006	1.68684
0.5	-0.468274	1.67574
0.5	-0.458603	1.66822
0.5	-0.448768	1.69026
0.5	-0.438264	1.66026
0.5	-0.427578	1.63821
0.5	-0.416554	1.59554
0.5	-0.405405	1.55752
0.5	-0.39435	1.49992
0.5	-0.384237	1.47612
0.5	-0.372498	1.42027
0.5	-0.361977	1.32608
0.5	-0.352895	1.26032
0.5	-0.342301	1.1746
0.5	-0.333558	1.08603
0.5	-0.325394	1.0101
0.5	-0.316307	0.936288
0.5	-0.308795	0.864662
0.5	-0.30165	0.791397
0.5	-0.29343	0.671836
0.5	-0.28325	0.613831
0.5	-0.274188	0.534583
0.5	-0.263583	0.461758
0.5	-0.253105	0.407136
0.5	-0.24268	0.391854
0.5	-0.231725	0.326208
0.5	-0.220531	0.28048
0.5	-0.21027	0.236743
0.5	-0.198624	0.212617
0.5	-0.187484	0.170867
0.5	-0.17719	0.136687
0.5	-0.16762	0.133288
0.5	-0.157624	0.103445
0.5	-0.148079	0.0887793
0.5	-0.139905	0.0857708
0.5	-0.131053	0.0908743
0.5	-0.121916	0.0772077
0.5	-0.1139	0.0685856
0.5	-0.105976	0.0640142
0.5	-0.097815	0.0533538
0.5	-0.0878571	0.0493189
0.5	-0.0783251	0.0417104
0.5	-0.0678666	0.0345958
0.5	-0.0582218	0.0508998
0.5	-0.0487522	0.0448183
0.5	-0.0376861	0.0361702
0.5	-0.0266176	0.0244593
0.5	-0.0157957	0.0254897
0.5	-0.00538371	0.0336517
0.5	0.00561257	0.0377275
0.5	0.01588	0.0336498
0.5	0.026828	0.0336375
0.5	0.0379865	0.0173162
0.5	0.0473809	0.0300455
0.5	0.0571142	0.0234328
0.5	0.0675606	0.0397471
0.5	0.0762829	0.0112088
0.5	0.0862891	0.034611
0.5	0.0921071	0.0132283
0.5	0.100368	0.0244116
0.5	0.111159	0.00355754
0.5	0.11782	0.0223513
0.5	0.128258	0.0238586
0.5	0.129403	0.043653
0.5	0.138359	0.0207998
0.5	0.139951	0.0355085
0.5	0.147425	0.0258592
0.5	0.151073	0.0380205
0.5	0.157895	0.0253341
0.5	0.162551	0.0344419
0.5	0.168582	0.0440424
0.5	0.173814	0.00910797
0.5	0.184215	0.0303257
0.5	0.19388	0.0555332
0.5	0.204128	0.0474305
0.5	0.213538	0.0585242
0.5	0.22217	0.0575043
0.5	0.231169	0.0781674
0.5	0.239753	0.0811641
0.5	0.248997	0.0911743
0.5	0.25675	0.103193
0.5	0.265082	0.115701
0.5	0.274408	0.117612
0.5	0.284432	0.148122
0.5	0.293958	0.178606
0.5	0.305305	0.204446
0.5	0.314996	0.210204
0.5	0.325813	0.253407
0.5	0.337291	0.290624
0.5	0.348146	0.326289
0.5	0.359547	0.37821
0.5	0.371608	0.436387
0.5	0.381398	0.499633
0.5	0.390385	0.546609
0.5	0.400941	0.597478
0.5	0.409923	0.687475
0.5	0.418285	0.731743
0.5	0.424393	0.833589
0.5	0.431933	0.897037
0.5	0.44241	0.981001
0.5	0.451261	1.03918
0.5	0.46148	1.14313
0.5	0.471846	1.191
0.5	0.482281	1.26967
0.5	0.492407	1.34056
0.5	0.503477	1.41283
0.5	0.514718	1.42679
0.5	0.526165	1.47835
0.5	0.537359	1.51845
0.5	0.547464	1.53803
0.5	0.557629	1.56195
0.5	0.566482	1.57475
0.5	0.575381	1.57065
0.5	0.584239	1.57399
0.5	0.592117	1.55255
0.5	0.600133	1.52408
0.5	0.607147	1.5137
0.5	0.61703	1.48355
0.5	0.627814	1.44331
0.5	0.637186	1.39834
0.5	0.648337	1.37184
0.5	0.65799	1.32365
0.5	0.668761	1.28312
0.5	0.679952	1.24955
0.5	0.690479	1.20329
0.5	0.70241	1.13587
0.5	0.713946	1.10443
0.5	0.723415	1.0585
0.5	0.731865	1.05191
0.5	0.74252	1.00698
0.5	0.751373	0.988648
0.5	0.757459	0.981133
0.5	0.76527	0.955784
0.5	0.773387	0.94099
0.5	0.783044	0.904943
0.5	0.793036	0.908146
0.5	0.802252	0.886425
0.5	0.812685	0.893992
0.5	0.8226	0.882252
0.5	0.832941	0.877041
0.5	0.843431	0.880034
0.5	0.853828	0.873196
0.5	0.865127	0.872423
0.5	0.876572	0.874841
0.5	0.887849	0.872344
0.5	0.899122	0.882732
0.5	0.908864	0.870052
0.5	0.918966	0.866346
0.5	0.92804	0.871489
0.5	0.937003	0.871446
0.5	0.946406	0.878299
0.5	0.955034	0.884814
0.5	0.963618	0.898317
0.5	0.971558	0.908707
0.5	0.979865	0.930622
0.5	0.988537	0.911115
0.5	0.99729	0.905645
0.5	1.00769	0.910486
0.5	1.01696	0.928496
0.5	1.02838	0.912277
0.5	1.04109	0.898033
0.5	1.05326	0.909798
0.5	1.06542	0.90139
0.5	1.0746	0.905435
0.5	1.08442	0.904013
0.5	1.08981	0.906871
0.5	1.09722	0.894606
0.5	1.1056	0.908984
0.5	1.11475	0.901297
0.5	1.12541	0.904837
0.5	1.13557	0.910161
0.5	1.14644	0.904563
0.5	1.15701	0.896786
0.5	1.16825	0.906871
0.5	1.17946	0.908932
0.5	1.19091	0.93856
0.5	1.20104	0.938092
0.5	1.21094	0.959002
0.5	1.21979	0.946541
0.5	1.22796	0.975569
0.5	1.2359	0.973759
0.5	1.24446	0.995972
0.5	1.25334	1.01044
0.5	1.26165	1.02664
0.5	1.27173	1.04466
0.5	1.28144	1.06548
0.5	1.2917	1.07404
0.5	1.30312	1.0871
0.5	1.31425	1.09882
0.5	1.32568	1.11439
0.5	1.33739	1.12946
0.5	1.34727	1.1693
0.5	1.35639	1.1609
0.5	1.36523	1.18351
0.5	1.374	1.19913
0.5	1.38186	1.22172
0.5	1.38969	1.20893
0.5	1.39885	1.22808
0.5	1.40708	1.24714
0.5	1.41738	1.25651
0.5	1.42681	1.28111
0.5	1.43707	1.27257
0.5	1.44865	1.26679
0.5	1.46078	1.27444
0.5	1.47189	1.28333
0.5	1.48318	1.29189
0.5	1.49355	1.30112
0.6	-1.49434	1.06772
0.6	-1.48443	1.07494
0.6	-1.47532	1.07403
0.6	-1.46515	1.07756
0.6	-1.45832	1.06922
0.6	-1.45073	1.073
0.6	-1.44274	1.0846
0.6	-1.43424	1.07129
0.6	-1.42403	1.06071
0.6	-1.41455	1.06054
0.6	-1.40373	1.05756
0.6	-1.39337	1.05
0.6	-1.38182	1.03779
0.6	-1.37037	1.03712
0.6	-1.35798	1.04032
0.6	-1.34759	1.02891
0.6	-1.3387	1.0229
0.6	-1.32869	1.0002
0.6	-1.3194	1.01153
0.6	-1.31001	0.999851
0.6	-1.30176	0.999983
0.6	-1.29476	1.00525
0.6	-1.28678	0.991405
0.6	-1.2786	0.975642
0.6	-1.26825	0.965689
0.6	-1.25883	0.955958
0.6	-1.24833	0.961355
0.6	-1.23709	0.930427
0.6	-1.2253	0.912846
0.6	-1.21422	0.900374
0.6	-1.20311	0.890986
0.6	-1.1917	0.8504
0.6	-1.18233	0.849659
0.6	-1.17271	0.833576
0.6	-1.16339	0.82749
0.6	-1.15817	0.801988
0.6	-1.14985	0.790871
0.6	-1.14064	0.771851
0.6	-1.13286	0.749894
0.6	-1.12227	0.733635
0.6	-1.11237	0.7309
0.6	-1.10261	0.719297
0.6	-1.09227	0.704087
0.6	-1.08084	0.698349
0.6	-1.06963	0.698595
0.6	-1.05708	0.696843
0.6	-1.04689	0.695517
0.6	-1.03621	0.697906
0.6	-1.02713	0.705609
0.6	-1.01773	0.687555
0.6	-1.01022	0.706861
0.6	-1.00316	0.709286
0.6	-0.994704	0.717012
0.6	-0.986523	0.718739
0.6	-0.976031	0.74321
0.6	-0.965297	0.753097
0.6	-0.95685	0.743896
0.6	-0.946301	0.736807
0.6	-0.936922	0.743988
0.6	-0.926428	0.769881
0.6	-0.91457	0.777737
0.6	-0.904197	0.76908
0.6	-0.893178	0.76304
0.6	-0.882091	0.762973
0.6	-0.870174	0.787894
0.6	-0.860038	0.767114
0.6	-0.85024	0.778696
0.6	-0.841465	0.790638
0.6	-0.832287	0.794051
0.6	-0.823889	0.792768
0.6	-0.816677	0.799071
0.6	-0.807293	0.79487
0.6	-0.798306	0.797622
0.6	-0.790609	0.801328
0.6	-0.780802	0.833436
0.6	-0.770559	0.838589
0.6	-0.761596	0.846208
0.6	-0.751213	0.890525
0.6	-0.741231	0.903828
0.6	-0.730471	0.941598
0.6	-0.720822	0.951523
0.6	-0.709228	0.985226
0.6	-0.698199	1.02501
0.6	-0.687044	1.06792
0.6	-0.675442	1.09604
0.6	-0.664824	1.14179
0.6	-0.655103	1.17945
0.6	-0.644841	1.22141
0.6	-0.635558	1.26488
0.6	-0.627278	1.30529
0.6	-0.618689	1.33373
0.6	-0.610331	1.38376
0.6	-0.602784	1.40764
0.6	-0.595298	1.45216
0.6	-0.585353	1.47676
0.6	-0.575587	1.50251
0.6	-0.566675	1.52634
0.6	-0.556318	1.53918
0.6	-0.545223	1.57211
0.6	-0.533787	1.59698
0.6	-0.52194	1.58773
0.6	-0.511008	1.61358
0.6	-0.499829	1.63634
0.6	-0.49097	1.64407
0.6	-0.482371	1.63426
0.6	-0.473903	1.62922
0.6	-0.465196	1.63514
0.6	-0.456663	1.60547
0.6	-0.447977	1.60599
0.6	-0.43978	1.58944
0.6	-0.43005	1.55216
0.6	-0.420948	1.52632
0.6	-0.411564	1.49353
0.6	-0.400715	1.45286
0.6	-0.390941	1.41012
0.6	-0.379665	1.36399
0.6	-0.368962	1.30759
0.6	-0.358071	1.24369
0.6	-0.347103	1.17704
0.6	-0.336256	1.10626
0.6	-0.325571	1.03113
0.6	-0.315476	0.963952
0.6	-0.305458	0.881481
0.6	-0.29493	0.803432
0.6	-0.286019	0.72183
0.6	-0.276468	0.653734
0.6	-0.267445	0.589953
0.6	-0.258878	0.54185
0.6	-0.251119	0.490732
0.6	-0.242917	0.422566
0.6	-0.23416	0.377571
0.6	-0.225548	0.324817
0.6	-0.216503	0.29617
0.6	-0.206549	0.262548
0.6	-0.197606	0.22172
0.6	-0.186466	0.204766
0.6	-0.17634	0.190875
0.6	-0.166071	0.172326
0.6	-0.154508	0.148596
0.6	-0.143308	0.117216
0.6	-0.132532	0.104069
0.6	-0.122327	0.100062
0.6	-0.110449	0.098056
0.6	-0.100058	0.0904351
0.6	-0.0912772	0.0604914
0.6	-0.0812075	0.0615465
0.6	-0.0726826	0.0503603
0.6	-0.0626825	0.0295132
0.6	-0.0543063	0.0473499
0.6	-0.0461937	0.0438054
0.6	-0.0366703	0.0320944
0.6	-0.0288727	0.0478947
0.6	-0.0198383	0.0310925
0.6	-0.011034	0.0331403
0.6	-0.00174257	0.0163158
0.6	0.00857098	0.0356885
0.6	0.0191984	0.0300782
0.6	0.0300172	0.0310815
0.6	0.0407953	0
0.6	0.0516702	0.031068
0.6	0.0620243	0.0213992
0.6	0.0737236	0.0127408
0.6	0.0841291	0.0117084
0.6	0.0945831	0.0198397
0.6	0.105467	0.0188117
0.6	0.115325	0.0375974
0.6	0.124603	0.0375735
0.6	0.128752	0.0345178
0.6	0.13558	0.0309512
0.6	0.137282	0.0263819
0.6	0.144375	0.0395564
0.6	0.145767	0.0344823
0.6	0.15398	0.0471354
0.6	0.154573	0.0334495
0.6	0.161976	0.0359632
0.6	0.165266	0.0384849
0.6	0.170012	0.0415061
0.6	0.174813	0.0470537
0.6	0.185304	0.050535
0.6	0.195689	0.0570392
0.6	0.210519	0.0489415
0.6	0.221193	0.069108
0.6	0.231703	0.0912772
0.6	0.242151	0.0967722
0.6	0.251987	0.120862
0.6	0.262892	0.14289
0.6	0.271002	0.160389
0.6	0.279657	0.1708
0.6	0.287297	0.199278
0.6	0.29623	0.228736
0.6	0.304471	0.253076
0.6	0.313913	0.278309
0.6	0.32272	0.329005
0.6	0.333225	0.356651
0.6	0.342035	0.412823
0.6	0.352234	0.460291
0.6	0.36306	0.494628
0.6	0.373335	0.558671
0.6	0.384635	0.61682
0.6	0.395623	0.654284
0.6	0.407584	0.731769
0.6	0.418343	0.772916
0.6	0.428195	0.859622
0.6	0.438783	0.908454
0.6	0.448153	0.996873
0.6	0.458157	1.03414
0.6	0.467595	1.13682
0.6	0.476209	1.18339
0.6	0.485081	1.24791
0.6	0.49293	1.27107
0.6	0.501131	1.33767
0.6	0.509086	1.38494
0.6	0.518267	1.43182
0.6	0.5277	1.46351
0.6	0.537736	1.47678
0.6	0.547841	1.49932
0.6	0.559753	1.50474
0.6	0.5741	1.49299
0.6	0.585493	1.50775
0.6	0.594713	1.48852
0.6	0.604361	1.45982
0.6	0.614188	1.45394
0.6	0.622683	1.42221
0.6	0.630931	1.38125
0.6	0.638465	1.34548
0.6	0.647089	1.33825
0.6	0.655516	1.28064
0.6	0.665114	1.25275
0.6	0.675122	1.2213
0.6	0.684596	1.18933
0.6	0.695378	1.13651
0.6	0.705873	1.09214
0.6	0.715967	1.06339
0.6	0.726395	1.03985
0.6	0.737197	1.02773
0.6	0.748451	0.992842
0.6	0.759129	0.990896
0.6	0.770459	0.976086
0.6	0.780824	0.92663
0.6	0.79028	0.935117
0.6	0.800388	0.949676
0.6	0.809691	0.93424
0.6	0.818796	0.893792
0.6	0.82821	0.911866
0.6	0.836907	0.909042
0.6	0.845917	0.896504
0.6	0.853959	0.902202
0.6	0.863057	0.888621
0.6	0.871152	0.894389
0.6	0.880275	0.879818
0.6	0.889486	0.889708
0.6	0.898698	0.897184
0.6	0.909052	0.877904
0.6	0.919076	0.876971
0.6	0.929473	0.902655
0.6	0.941333	0.900524
0.6	0.952216	0.900091
0.6	0.964013	0.904203
0.6	0.974513	0.904479
0.6	0.985577	0.891964
0.6	0.995953	0.899866
0.6	1.00449	0.910808
0.6	1.01348	0.909914
0.6	1.02156	0.906729
0.6	1.02917	0.913497
0.6	1.03759	0.913907
0.6	1.04604	0.917758
0.6	1.05561	0.915455
0.6	1.06488	0.908239
0.6	1.0756	0.908892
0.6	1.08644	0.909583
0.6	1.09866	0.903821
0.6	1.11044	0.907207
0.6	1.12182	0.905164
0.6	1.13212	0.906462
0.6	1.14093	0.906543
0.6	1.15112	0.920515
0.6	1.15952	0.923724
0.6	1.1679	0.938505
0.6	1.17534	0.931558
0.6	1.18419	0.935631
0.6	1.19221	0.953491
0.6	1.20177	0.958362
0.6	1.21244	0.970267
0.6	1.22427	0.97623
0.6	1.23592	0.97728
0.6	1.24916	1.00386
0.6	1.25881	1.01498
0.6	1.26772	1.0367
0.6	1.27859	1.03676
0.6	1.28646	1.06232
0.6	1.29489	1.09962
0.6	1.3036	1.09443
0.6	1.31113	1.1183
0.6	1.31883	1.1125
0.6	1.32825	1.13915
0.6	1.3384	1.16783
0.6	1.34743	1.1749
0.6	1.35785	1.19303
0.6	1.3695	1.21484
0.6	1.3804	1.21194
0.6	1.39179	1.22724
0.6	1.40257	1.22757
0.6	1.41473	1.24437
0.6	1.42368	1.26091
0.6	1.43272	1.26538
0.6	1.44276	1.25218
0.6	1.45177	1.28348
0.6	1.45974	1.29806
0.6	1.46788	1.31101
0.6	1.4756	1.30997
0.6	1.48453	1.29219
0.6	1.49413	1.28356
0.7	-1.49587	1.07
0.7	-1.4845	1.07534
0.7	-1.47445	1.06599
0.7	-1.46439	1.07072
0.7	-1.45529	1.0677
0.7	-1.44651	1.08191
0.7	-1.43861	1.07657
0.7	-1.4308	1.07619
0.7	-1.42249	1.07738
0.7	-1.41415	1.0466
0.7	-1.40453	1.04832
0.7	-1.39373	1.05656
0.7	-1.38515	1.05475
0.7	-1.37456	1.05139
0.7	-1.36357	1.03811
0.7	-1.35207	1.03597
0.7	-1.34052	1.00888
0.7	-1.32841	0.999819
0.7	-1.31866	1.00711
0.7	-1.30876	0.998033
0.7	-1.3009	0.983802
0.7	-1.29261	0.980071
0.7	-1.28422	0.993611
0.7	-1.27648	0.981918
0.7	-1.26871	0.955049
0.7	-1.25852	0.944583
0.7	-1.24906	0.943404
0.7	-1.23888	0.935609
0.7	-1.22799	0.908049
0.7	-1.21622	0.892372
0.7	-1.20524	0.883818
0.7	-1.19407	0.877866
0.7	-1.1831	0.861951
0.7	-1.17307	0.860215
0.7	-1.16233	0.828097
0.7	-1.15339	0.80454
0.7	-1.14264	0.802343
0.7	-1.13487	0.788263
0.7	-1.1255	0.768797
0.7	-1.11721	0.754054
0.7	-1.10897	0.730574
0.7	-1.10097	0.723478
0.7	-1.09261	0.712375
0.7	-1.0832	0.69632
0.7	-1.07329	0.70202
0.7	-1.06327	0.6903
0.7	-1.05218	0.695262
0.7	-1.0414	0.690952
0.7	-1.02994	0.707321
0.7	-1.01811	0.702602
0.7	-1.00767	0.710369
0.7	-0.997083	0.716593
0.7	-0.988892	0.714797
0.7	-0.980874	0.724536
0.7	-0.972207	0.74025
0.7	-0.963759	0.748885
0.7	-0.955007	0.744244
0.7	-0.946697	0.744413
0.7	-0.937527	0.748853
0.7	-0.927491	0.776039
0.7	-0.917264	0.753706
0.7	-0.907686	0.761294
0.7	-0.89771	0.775105
0.7	-0.887115	0.775421
0.7	-0.875268	0.776922
0.7	-0.864649	0.792072
0.7	-0.85341	0.791596
0.7	-0.842661	0.800145
0.7	-0.832155	0.795
0.7	-0.82015	0.793899
0.7	-0.811136	0.801255
0.7	-0.801597	0.812979
0.7	-0.791439	0.830126
0.7	-0.781363	0.845966
0.7	-0.772474	0.836924
0.7	-0.764216	0.854659
0.7	-0.755531	0.870599
0.7	-0.747076	0.894929
0.7	-0.73858	0.925707
0.7	-0.729755	0.952533
0.7	-0.722097	0.982886
0.7	-0.711398	0.988637
0.7	-0.702396	1.02707
0.7	-0.693136	1.07713
0.7	-0.682334	1.10362
0.7	-0.671909	1.13644
0.7	-0.661337	1.16087
0.7	-0.650561	1.22506
0.7	-0.638906	1.24411
0.7	-0.627947	1.26833
0.7	-0.617441	1.30475
0.7	-0.605329	1.35266
0.7	-0.596663	1.39889
0.7	-0.588541	1.40618
0.7	-0.58043	1.44357
0.7	-0.572775	1.4652
0.7	-0.564159	1.49376
0.7	-0.55586	1.51508
0.7	-0.546413	1.54068
0.7	-0.537439	1.56114
0.7	-0.526963	1.55462
0.7	-0.516277	1.55026
0.7	-0.50438	1.57756
0.7	-0.493303	1.59481
0.7	-0.482233	1.57
0.7	-0.471395	1.56411
0.7	-0.460628	1.55247
0.7	-0.450522	1.55379
0.7	-0.440587	1.53649
0.7	-0.430851	1.51345
0.7	-0.421604	1.48509
0.7	-0.413287	1.46574
0.7	-0.404638	1.43212
0.7	-0.396482	1.38615
0.7	-0.387598	1.35751
0.7	-0.378327	1.32788
0.7	-0.370006	1.23959
0.7	-0.361575	1.20181
0.7	-0.351765	1.15151
0.7	-0.341225	1.08868
0.7	-0.331876	1.02358
0.7	-0.321921	0.949784
0.7	-0.311635	0.907598
0.7	-0.300325	0.823632
0.7	-0.289911	0.763415
0.7	-0.27949	0.702421
0.7	-0.265139	0.641287
0.7	-0.255907	0.57312
0.7	-0.245567	0.51055
0.7	-0.236688	0.457643
0.7	-0.227482	0.414058
0.7	-0.218838	0.373827
0.7	-0.211173	0.338686
0.7	-0.20301	0.295905
0.7	-0.193695	0.287475
0.7	-0.184717	0.257412
0.7	-0.17647	0.194923
0.7	-0.167055	0.181439
0.7	-0.157397	0.165817
0.7	-0.147091	0.136981
0.7	-0.136532	0.143645
0.7	-0.125829	0.127463
0.7	-0.115206	0.113798
0.7	-0.10377	0.107705
0.7	-0.0926202	0.0894591
0.7	-0.0832422	0.0935806
0.7	-0.0740978	0.0691814
0.7	-0.0637258	0.0559715
0.7	-0.0530529	0.0437898
0.7	-0.0416598	0.0376994
0.7	-0.0311811	0.03821
0.7	-0.0218909	0.0417932
0.7	-0.0118255	0.0499649
0.7	-0.00258967	0.0234542
0.7	0.00711436	0.0265112
0.7	0.0161787	0.0198838
0.7	0.0246176	0.0331324
0.7	0.0335393	0.0387143
0.7	0.0418899	0.0183328
0.7	0.0508345	0.0300487
0.7	0.0592152	0.0178308
0.7	0.0678137	0.0433143
0.7	0.0777314	0.0397339
0.7	0.0885992	0.0396945
0.7	0.0985026	0.0300085
0.7	0.107542	0.0467681
0.7	0.11816	0.0259065
0.7	0.128291	0.0218281
0.7	0.13406	0.0471924
0.7	0.139199	0.0360174
0.7	0.143359	0.0466589
0.7	0.15256	0.0405509
0.7	0.154629	0.0516943
0.7	0.161101	0.0410315
0.7	0.16487	0.0283581
0.7	0.169739	0.0617543
0.7	0.174245	0.0364305
0.7	0.177976	0.0627201
0.7	0.186913	0.0646704
0.7	0.195422	0.0636026
0.7	0.204653	0.0928422
0.7	0.214388	0.116542
0.7	0.22523	0.114496
0.7	0.235293	0.126057
0.7	0.244944	0.157721
0.7	0.255181	0.174698
0.7	0.266039	0.188126
0.7	0.276884	0.215068
0.7	0.28699	0.247473
0.7	0.297699	0.278858
0.7	0.308759	0.328578
0.7	0.319855	0.32362
0.7	0.331154	0.389684
0.7	0.341051	0.42733
0.7	0.35094	0.470332
0.7	0.360005	0.500269
0.7	0.368721	0.567464
0.7	0.377382	0.603221
0.7	0.38613	0.65853
0.7	0.394014	0.70601
0.7	0.402868	0.788609
0.7	0.411208	0.849219
0.7	0.421055	0.894791
0.7	0.431571	0.953066
0.7	0.444531	1.01153
0.7	0.455686	1.0487
0.7	0.467047	1.10923
0.7	0.478411	1.14308
0.7	0.488087	1.2222
0.7	0.497236	1.24237
0.7	0.507444	1.29395
0.7	0.516367	1.32045
0.7	0.524572	1.36039
0.7	0.532668	1.37374
0.7	0.54138	1.38895
0.7	0.549832	1.42161
0.7	0.557771	1.44143
0.7	0.566958	1.43242
0.7	0.576704	1.41775
0.7	0.587225	1.41233
0.7	0.598686	1.40636
0.7	0.610488	1.38372
0.7	0.621547	1.36582
0.7	0.632163	1.33701
0.7	0.644121	1.30592
0.7	0.653532	1.29055
0.7	0.664281	1.25239
0.7	0.673115	1.22008
0.7	0.682028	1.17928
0.7	0.691133	1.16718
0.7	0.699626	1.13391
0.7	0.708933	1.08691
0.7	0.716607	1.05563
0.7	0.72575	1.03517
0.7	0.733993	1.00139
0.7	0.742326	0.985996
0.7	0.752502	0.985642
0.7	0.762339	0.957581
0.7	0.772176	0.943057
0.7	0.784257	0.915198
0.7	0.79587	0.913416
0.7	0.807024	0.902589
0.7	0.819208	0.901735
0.7	0.829361	0.91213
0.7	0.838855	0.886056
0.7	0.849049	0.882853
0.7	0.858088	0.886573
0.7	0.867293	0.888919
0.7	0.876073	0.88612
0.7	0.884611	0.898086
0.7	0.892818	0.896489
0.7	0.901408	0.877725
0.7	0.910666	0.881385
0.7	0.91873	0.889048
0.7	0.927833	0.915863
0.7	0.938268	0.910393
0.7	0.947197	0.903895
0.7	0.957099	0.912854
0.7	0.967541	0.91681
0.7	0.977653	0.892989
0.7	0.989034	0.898259
0.7	1.00075	0.910745
0.7	1.01213	0.925051
0.7	1.02356	0.918152
0.7	1.03447	0.903481
0.7	1.04328	0.910393
0.7	1.05181	0.904073
0.7	1.06018	0.911886
0.7	1.0669	0.901169
0.7	1.07593	0.905694
0.7	1.08487	0.913398
0.7	1.09412	0.920646
0.7	1.10378	0.928603
0.7	1.1141	0.911649
0.7	1.12691	0.911408
0.7	1.13835	0.933124
0.7	1.15061	0.920574
0.7	1.15968	0.91213
0.7	1.17031	0.940493
0.7	1.17976	0.938682
0.7	1.18839	0.936157
0.7	1.19765	0.968308
0.7	1.2054	0.974117
0.7	1.21298	0.983012
0.7	1.22115	0.97811
0.7	1.23071	0.998022
0.7	1.24063	1.00726
0.7	1.25073	1.02638
0.7	1.26258	1.03257
0.7	1.27421	1.04242
0.7	1.28499	1.05955
0.7	1.29677	1.09275
0.7	1.30696	1.10529
0.7	1.31686	1.12065
0.7	1.32586	1.15082
0.7	1.33421	1.14299
0.7	1.34268	1.16274
0.7	1.3506	1.17353
0.7	1.35832	1.19684
0.7	1.36689	1.21003
0.7	1.37674	1.22862
0.7	1.38566	1.22999
0.7	1.3989	1.23624
0.7	1.41057	1.26683
0.7	1.42225	1.25164
0.7	1.43255	1.27012
0.7	1.4429	1.28428
0.7	1.45316	1.27478
0.7	1.46204	1.28672
0.7	1.47029	1.30011
0.7	1.47894	1.30546
0.7	1.48672	1.30011
0.7	1.49477	1.30523
0.8	-1.49717	1.05437
0.8	-1.48893	1.04303
0.8	-1.48055	1.05498
0.8	-1.47171	1.06677
0.8	-1.46259	1.07427
0.8	-1.45322	1.07707
0.8	-1.44298	1.07389
0.8	-1.43154	1.04899
0.8	-1.42016	1.0481
0.8	-1.40851	1.06778
0.8	-1.39622	1.04259
0.8	-1.38605	1.03603
0.8	-1.37694	1.04355
0.8	-1.36869	1.04151
0.8	-1.36054	1.03986
0.8	-1.35233	1.01888
0.8	-1.34381	1.00463
0.8	-1.33578	0.997484
0.8	-1.32701	1.00837
0.8	-1.31614	1.00977
0.8	-1.30712	0.995463
0.8	-1.29616	0.978487
0.8	-1.28508	0.986714
0.8	-1.27392	0.970568
0.8	-1.26363	0.962297
0.8	-1.25187	0.9454
0.8	-1.24122	0.934309
0.8	-1.23056	0.935617
0.8	-1.22061	0.929963
0.8	-1.21136	0.912796
0.8	-1.20298	0.886726
0.8	-1.19413	0.878713
0.8	-1.18601	0.860456
0.8	-1.1779	0.836411
0.8	-1.16996	0.830682
0.8	-1.16056	0.820611
0.8	-1.15133	0.810524
0.8	-1.14074	0.784414
0.8	-1.12949	0.768587
0.8	-1.11918	0.753284
0.8	-1.10889	0.741499
0.8	-1.09743	0.740848
0.8	-1.08475	0.727689
0.8	-1.07591	0.726236
0.8	-1.06534	0.709343
0.8	-1.05689	0.704352
0.8	-1.04823	0.693576
0.8	-1.04061	0.704762
0.8	-1.03275	0.686913
0.8	-1.02393	0.684441
0.8	-1.01487	0.719058
0.8	-1.00344	0.712801
0.8	-0.991614	0.714828
0.8	-0.980525	0.714287
0.8	-0.971131	0.724723
0.8	-0.959834	0.736586
0.8	-0.94973	0.753782
0.8	-0.939689	0.770148
0.8	-0.928648	0.766761
0.8	-0.918358	0.768067
0.8	-0.907879	0.803613
0.8	-0.899682	0.793949
0.8	-0.889142	0.79932
0.8	-0.880872	0.784227
0.8	-0.872487	0.786573
0.8	-0.863191	0.810707
0.8	-0.854934	0.801044
0.8	-0.847259	0.802647
0.8	-0.83834	0.809599
0.8	-0.828595	0.818776
0.8	-0.819071	0.803827
0.8	-0.809677	0.820516
0.8	-0.798263	0.832081
0.8	-0.788033	0.845965
0.8	-0.776978	0.844247
0.8	-0.764438	0.870069
0.8	-0.753486	0.896729
0.8	-0.743172	0.921865
0.8	-0.732919	0.921061
0.8	-0.722243	0.955044
0.8	-0.713583	0.954245
0.8	-0.70464	1.00161
0.8	-0.696014	1.01783
0.8	-0.686334	1.04999
0.8	-0.676786	1.09062
0.8	-0.668213	1.14365
0.8	-0.66061	1.16479
0.8	-0.652276	1.20662
0.8	-0.643561	1.23454
0.8	-0.633179	1.26154
0.8	-0.624326	1.29535
0.8	-0.614076	1.31975
0.8	-0.603028	1.35284
0.8	-0.591951	1.40536
0.8	-0.581692	1.42789
0.8	-0.570055	1.43602
0.8	-0.558762	1.4562
0.8	-0.547599	1.49134
0.8	-0.537766	1.50418
0.8	-0.528823	1.49949
0.8	-0.519447	1.49238
0.8	-0.511014	1.50517
0.8	-0.502936	1.51384
0.8	-0.493999	1.51819
0.8	-0.486535	1.51217
0.8	-0.477623	1.49778
0.8	-0.46834	1.49161
0.8	-0.458152	1.47407
0.8	-0.448987	1.45927
0.8	-0.438619	1.44337
0.8	-0.427985	1.43292
0.8	-0.414808	1.40186
0.8	-0.403647	1.37723
0.8	-0.392047	1.35023
0.8	-0.382736	1.31259
0.8	-0.372518	1.26218
0.8	-0.363183	1.22207
0.8	-0.353495	1.1763
0.8	-0.343892	1.11189
0.8	-0.335667	1.05376
0.8	-0.326365	0.99549
0.8	-0.318948	0.951075
0.8	-0.311169	0.895588
0.8	-0.30238	0.833519
0.8	-0.293362	0.782893
0.8	-0.283187	0.71337
0.8	-0.273983	0.666344
0.8	-0.263804	0.612151
0.8	-0.251816	0.53903
0.8	-0.241591	0.505242
0.8	-0.23094	0.454295
0.8	-0.219466	0.421239
0.8	-0.208017	0.381175
0.8	-0.197002	0.358104
0.8	-0.186875	0.333674
0.8	-0.178456	0.285988
0.8	-0.168638	0.259971
0.8	-0.158344	0.247447
0.8	-0.148555	0.220167
0.8	-0.139117	0.215194
0.8	-0.131579	0.183268
0.8	-0.123025	0.161515
0.8	-0.114868	0.153426
0.8	-0.10609	0.127012
0.8	-0.0979334	0.120935
0.8	-0.087803	0.075758
0.8	-0.0780534	0.0798605
0.8	-0.0688205	0.081908
0.8	-0.0593447	0.0646376
0.8	-0.0487745	0.077923
0.8	-0.0396049	0.0601143
0.8	-0.025363	0.0693057
0.8	-0.0149578	0.0596479
0.8	-0.00335186	0.0520074
0.8	0.00699784	0.0438455
0.8	0.0176755	0.045374
0.8	0.0271992	0.0433197
0.8	0.0365114	0.0402364
0.8	0.0468857	0.0453222
0.8	0.0563332	0.0346388
0.8	0.0653664	0.0264969
0.8	0.0745325	0.0315946
0.8	0.0838636	0.0259625
0.8	0.0931965	0.0513831
0.8	0.102232	0.0874675
0.8	0.110337	0.0569239
0.8	0.118929	0.0528261
0.8	0.126993	0.0517825
0.8	0.128876	0.0543142
0.8	0.137284	0.061896
0.8	0.137976	0.0573276
0.8	0.147429	0.0755495
0.8	0.149376	0.0679366
0.8	0.157465	0.0602972
0.8	0.161059	0.0754777
0.8	0.166718	0.0688593
0.8	0.171458	0.079459
0.8	0.183601	0.0935119
0.8	0.19358	0.117632
0.8	0.203632	0.113531
0.8	0.213319	0.112508
0.8	0.223372	0.158889
0.8	0.23279	0.167924
0.8	0.240983	0.196588
0.8	0.250523	0.221106
0.8	0.259157	0.223959
0.8	0.266447	0.244959
0.8	0.27601	0.263331
0.8	0.284324	0.289217
0.8	0.293161	0.332649
0.8	0.303892	0.368365
0.8	0.314464	0.396412
0.8	0.32475	0.448894
0.8	0.335969	0.479424
0.8	0.347197	0.514932
0.8	0.358344	0.556675
0.8	0.369045	0.596309
0.8	0.380805	0.645825
0.8	0.389983	0.697183
0.8	0.401115	0.738523
0.8	0.410325	0.790204
0.8	0.41829	0.845342
0.8	0.426973	0.875067
0.8	0.435427	0.930486
0.8	0.444004	0.973445
0.8	0.452444	1.04453
0.8	0.460499	1.08437
0.8	0.470922	1.11213
0.8	0.480135	1.1507
0.8	0.489517	1.19533
0.8	0.499606	1.2435
0.8	0.51034	1.28496
0.8	0.521503	1.29596
0.8	0.533108	1.31099
0.8	0.545189	1.34844
0.8	0.556141	1.35014
0.8	0.564801	1.36388
0.8	0.575213	1.36297
0.8	0.585372	1.37118
0.8	0.593784	1.36773
0.8	0.603503	1.36971
0.8	0.611282	1.34869
0.8	0.619794	1.33037
0.8	0.627281	1.31814
0.8	0.63608	1.28503
0.8	0.645595	1.25501
0.8	0.656275	1.21788
0.8	0.667234	1.19858
0.8	0.678054	1.17312
0.8	0.688445	1.15827
0.8	0.700051	1.12376
0.8	0.710742	1.10008
0.8	0.72133	1.05017
0.8	0.731719	1.04619
0.8	0.741672	1.01616
0.8	0.751372	0.991029
0.8	0.760446	0.97642
0.8	0.769087	0.977208
0.8	0.77676	0.953338
0.8	0.785085	0.937376
0.8	0.793684	0.90947
0.8	0.801689	0.911613
0.8	0.810836	0.919376
0.8	0.820512	0.895831
0.8	0.830495	0.905337
0.8	0.840543	0.904454
0.8	0.850798	0.883504
0.8	0.861532	0.898672
0.8	0.87216	0.89049
0.8	0.883154	0.879277
0.8	0.894459	0.876193
0.8	0.905022	0.872045
0.8	0.915668	0.901515
0.8	0.926011	0.910135
0.8	0.937287	0.913357
0.8	0.947018	0.910378
0.8	0.956658	0.899631
0.8	0.965608	0.919932
0.8	0.973956	0.916936
0.8	0.982466	0.911546
0.8	0.990609	0.904384
0.8	0.998956	0.914578
0.8	1.00647	0.919707
0.8	1.01673	0.930816
0.8	1.02761	0.90788
0.8	1.0396	0.922218
0.8	1.05088	0.926309
0.8	1.06326	0.922443
0.8	1.07384	0.917712
0.8	1.08301	0.921305
0.8	1.09277	0.916347
0.8	1.10129	0.93126
0.8	1.10942	0.921284
0.8	1.11752	0.917172
0.8	1.12567	0.93656
0.8	1.13466	0.945535
0.8	1.14282	0.942476
0.8	1.15346	0.941234
0.8	1.1629	0.922513
0.8	1.17351	0.944187
0.8	1.18474	0.94758
0.8	1.19692	0.962641
0.8	1.20815	0.974516
0.8	1.21969	0.980585
0.8	1.22854	0.986934
0.8	1.23865	0.997945
0.8	1.24807	0.997497
0.8	1.25611	1.03224
0.8	1.26366	1.03233
0.8	1.27251	1.08169
0.8	1.28142	1.07553
0.8	1.29047	1.08864
0.8	1.29983	1.09494
0.8	1.31066	1.11836
0.8	1.32186	1.1515
0.8	1.33364	1.16779
0.8	1.34417	1.17718
0.8	1.35609	1.18385
0.8	1.3649	1.1965
0.8	1.37547	1.19167
0.8	1.3841	1.2155
0.8	1.3931	1.23658
0.8	1.40051	1.24419
0.8	1.40841	1.26929
0.8	1.41727	1.25137
0.8	1.42534	1.26628
0.8	1.43575	1.25388
0.8	1.4451	1.26428
0.8	1.45605	1.28005
0.8	1.46684	1.29016
0.8	1.47887	1.28112
0.8	1.49035	1.29638
0.9	-1.49341	1.08413
0.9	-1.48455	1.07738
0.9	-1.47645	1.05836
0.9	-1.46875	1.05534
0.9	-1.4609	1.06552
0.9	-1.45254	1.05916
0.9	-1.44337	1.06438
0.9	-1.43307	1.05951
0.9	-1.42301	1.05879
0.9	-1.41247	1.04728
0.9	-1.40065	1.06429
0.9	-1.3891	1.04475
0.9	-1.37818	1.02802
0.9	-1.36639	1.02733
0.9	-1.3579	1.03909
0.9	-1.34754	1.02018
0.9	-1.33899	1.02285
0.9	-1.33073	1.01365
0.9	-1.323	1.00987
0.9	-1.31468	1.01429
0.9	-1.30533	0.992506
0.9	-1.29735	0.991679
0.9	-1.28714	0.979543
0.9	-1.27612	0.975234
0.9	-1.26575	0.962345
0.9	-1.25376	0.953504
0.9	-1.24184	0.946928
0.9	-1.23116	0.934639
0.9	-1.22049	0.906951
0.9	-1.21106	0.905146
0.9	-1.2011	0.900282
0.9	-1.19248	0.885433
0.9	-1.18366	0.867416
0.9	-1.17561	0.848926
0.9	-1.16794	0.841849
0.9	-1.15891	0.832974
0.9	-1.15073	0.817122
0.9	-1.1413	0.778694
0.9	-1.13096	0.761435
0.9	-1.11982	0.753606
0.9	-1.10905	0.756751
0.9	-1.09707	0.740443
0.9	-1.08432	0.744388
0.9	-1.07442	0.733907
0.9	-1.06441	0.716964
0.9	-1.05474	0.730192
0.9	-1.04614	0.728274
0.9	-1.03897	0.716943
0.9	-1.03061	0.726691
0.9	-1.02383	0.702201
0.9	-1.01392	0.709417
0.9	-1.00157	0.711789
0.9	-0.990185	0.730691
0.9	-0.979186	0.728379
0.9	-0.968867	0.743959
0.9	-0.958072	0.76347
0.9	-0.947423	0.776774
0.9	-0.937879	0.772761
0.9	-0.92868	0.759501
0.9	-0.918313	0.772619
0.9	-0.908743	0.77983
0.9	-0.900694	0.798347
0.9	-0.891862	0.793391
0.9	-0.883805	0.786487
0.9	-0.875674	0.797933
0.9	-0.86647	0.798185
0.9	-0.85722	0.809445
0.9	-0.847294	0.818779
0.9	-0.83865	0.820628
0.9	-0.829284	0.819115
0.9	-0.818633	0.828009
0.9	-0.808255	0.853272
0.9	-0.797874	0.866591
0.9	-0.786234	0.859278
0.9	-0.776106	0.875206
0.9	-0.765255	0.878352
0.9	-0.755104	0.902097
0.9	-0.743482	0.907247
0.9	-0.732624	0.926742
0.9	-0.722174	0.973447
0.9	-0.713141	0.973218
0.9	-0.704035	1.00029
0.9	-0.693712	1.04574
0.9	-0.684225	1.06446
0.9	-0.675017	1.09277
0.9	-0.666754	1.12011
0.9	-0.65851	1.16559
0.9	-0.651394	1.19154
0.9	-0.643402	1.22408
0.9	-0.633799	1.24088
0.9	-0.624443	1.26519
0.9	-0.61386	1.30589
0.9	-0.603137	1.3384
0.9	-0.591955	1.36206
0.9	-0.58084	1.36493
0.9	-0.569684	1.38108
0.9	-0.557463	1.39898
0.9	-0.546797	1.43727
0.9	-0.538206	1.44963
0.9	-0.527852	1.46525
0.9	-0.518728	1.46379
0.9	-0.51039	1.47552
0.9	-0.502572	1.47529
0.9	-0.492749	1.46126
0.9	-0.484308	1.45301
0.9	-0.475259	1.44392
0.9	-0.46687	1.45107
0.9	-0.457668	1.42829
0.9	-0.448948	1.41437
0.9	-0.438581	1.41176
0.9	-0.429606	1.38516
0.9	-0.4188	1.35617
0.9	-0.40842	1.33254
0.9	-0.397311	1.31343
0.9	-0.387208	1.27099
0.9	-0.376399	1.24452
0.9	-0.364645	1.19192
0.9	-0.353745	1.15029
0.9	-0.342865	1.1245
0.9	-0.33337	1.08154
0.9	-0.323302	1.01029
0.9	-0.314625	0.960522
0.9	-0.305685	0.907564
0.9	-0.300503	0.847224
[truncated: 4,885 more rows]

## Sheet: fig1f
Temperature (K)	Voltage (mV)	Normalised conductance
0.341249	-1.6973	0.986535
0.341249	-1.6875	0.99121
0.341249	-1.67773	0.991514
0.341249	-1.66807	0.986961
0.341249	-1.65808	0.987508
0.341249	-1.64855	0.978337
0.341249	-1.63876	0.981311
0.341249	-1.62886	0.989624
0.341249	-1.61928	0.983365
0.341249	-1.60934	0.991921
0.341249	-1.59966	0.987361
0.341249	-1.58974	0.997375
0.341249	-1.57997	0.998643
0.341249	-1.57005	1.00647
0.341249	-1.56058	0.995831
0.341249	-1.5506	1.00925
0.341249	-1.5413	0.988399
0.341249	-1.53159	0.989176
0.341249	-1.522	0.98242
0.341249	-1.51224	0.981982
0.341249	-1.50256	0.982028
0.341249	-1.49289	0.977453
0.341249	-1.48351	0.962681
0.341249	-1.47378	0.963695
0.341249	-1.46405	0.948441
0.341249	-1.45386	0.970095
0.341249	-1.44443	0.953863
0.341249	-1.43449	0.965073
0.341249	-1.42455	0.972886
0.341249	-1.41478	0.976327
0.341249	-1.40487	0.983903
0.341249	-1.39488	0.996583
0.341249	-1.38506	0.999052
0.341249	-1.3752	1.00566
0.341249	-1.36527	1.01348
0.341249	-1.35513	1.03079
0.341249	-1.34549	1.0301
0.341249	-1.33574	1.03111
0.341249	-1.32595	1.03625
0.341249	-1.31625	1.03458
0.341249	-1.30669	1.02536
0.341249	-1.29693	1.0305
0.341249	-1.28734	1.02226
0.341249	-1.27743	1.01766
0.341249	-1.26779	1.00966
0.341249	-1.25807	1.00847
0.341249	-1.24844	1.00557
0.341249	-1.23881	0.999514
0.341249	-1.22921	0.993213
0.341249	-1.21927	1.00565
0.341249	-1.20964	0.997882
0.341249	-1.19991	0.99839
0.341249	-1.19001	1.00571
0.341249	-1.18012	1.01547
0.341249	-1.17061	1.0021
0.341249	-1.16043	1.0289
0.341249	-1.15067	1.03185
0.341249	-1.14077	1.04185
0.341249	-1.13099	1.04626
0.341249	-1.12126	1.04847
0.341249	-1.11119	1.06628
0.341249	-1.10162	1.05581
0.341249	-1.09185	1.05826
0.341249	-1.08184	1.05828
0.341249	-1.07214	1.05976
0.341249	-1.06251	1.05075
0.341249	-1.0531	1.03151
0.341249	-1.04318	1.04004
0.341249	-1.03371	1.02933
0.341249	-1.02406	1.02423
0.341249	-1.01436	1.02058
0.341249	-1.00428	1.04447
0.341249	-0.994677	1.03399
0.341249	-0.984729	1.04497
0.341249	-0.974821	1.05984
0.341249	-0.96482	1.07863
0.341249	-0.955135	1.08229
0.341249	-0.94537	1.08035
0.341249	-0.935717	1.07888
0.341249	-0.925821	1.0884
0.341249	-0.915982	1.09744
0.341249	-0.906094	1.10842
0.341249	-0.896505	1.09743
0.341249	-0.886574	1.09011
0.341249	-0.877155	1.07205
0.341249	-0.867353	1.07742
0.341249	-0.857843	1.06204
0.341249	-0.848121	1.06155
0.341249	-0.838434	1.06325
0.341249	-0.828389	1.07862
0.341249	-0.818906	1.06519
0.341249	-0.809217	1.06397
0.341249	-0.799408	1.0664
0.341249	-0.78949	1.08151
0.341249	-0.779822	1.0815
0.341249	-0.770094	1.08052
0.341249	-0.760345	1.08905
0.341249	-0.750531	1.09221
0.341249	-0.740718	1.09732
0.341249	-0.730882	1.10952
0.341249	-0.721188	1.10975
0.341249	-0.711401	1.11584
0.341249	-0.70134	1.11802
0.341249	-0.691494	1.12924
0.341249	-0.681583	1.14388
0.341249	-0.671857	1.15047
0.341249	-0.662091	1.15289
0.341249	-0.652098	1.18051
0.341249	-0.642495	1.17927
0.341249	-0.632547	1.20176
0.341249	-0.622844	1.20051
0.341249	-0.613106	1.20049
0.341249	-0.603438	1.20047
0.341249	-0.593751	1.20117
0.341249	-0.583947	1.21462
0.341249	-0.574254	1.21581
0.341249	-0.564321	1.23416
0.341249	-0.554679	1.23045
0.341249	-0.544997	1.23042
0.341249	-0.535088	1.25172
0.341249	-0.52515	1.28161
0.341249	-0.515306	1.29802
0.341249	-0.505206	1.31862
0.341249	-0.495315	1.34659
0.341249	-0.485524	1.35
0.341249	-0.475533	1.39155
0.341249	-0.465762	1.41614
0.341249	-0.455792	1.44813
0.341249	-0.446022	1.47202
0.341249	-0.436085	1.50457
0.341249	-0.426294	1.53442
0.341249	-0.416436	1.55564
0.341249	-0.406688	1.57688
0.341249	-0.396868	1.6063
0.341249	-0.387082	1.6226
0.341249	-0.377411	1.64462
0.341249	-0.36762	1.65051
0.341249	-0.358022	1.65615
0.341249	-0.348404	1.6546
0.341249	-0.338757	1.6466
0.341249	-0.329452	1.59548
0.341249	-0.319658	1.55855
0.341249	-0.310367	1.49573
0.341249	-0.30101	1.4281
0.341249	-0.291812	1.32646
0.341249	-0.282488	1.2445
0.341249	-0.273313	1.12247
0.341249	-0.264005	1.024
0.341249	-0.254685	0.902089
0.341249	-0.245331	0.808902
0.341249	-0.236044	0.685897
0.341249	-0.226689	0.564332
0.341249	-0.217278	0.466887
0.341249	-0.207712	0.385479
0.341249	-0.198106	0.314272
0.341249	-0.188439	0.257708
0.341249	-0.178667	0.196273
0.341249	-0.168976	0.148444
0.341249	-0.159249	0.106124
0.341249	-0.149433	0.0900598
0.341249	-0.139548	0.0747137
0.341249	-0.129416	0.065509
0.341249	-0.119534	0.0376844
0.341249	-0.109706	0.0287288
0.341249	-0.0998498	0.0240162
0.341249	-0.0899008	0.0299036
0.341249	-0.0800189	0.0181263
0.341249	-0.0702231	0.00917902
0.341249	-0.0603201	0.0122386
0.341249	-0.0505356	0.00847193
0.341249	-0.0405732	0.00517672
0.341249	-0.0306527	0.0112951
0.341249	-0.0207894	0.00941181
0.341249	-0.0109218	0.00141151
0.341249	-0.00103936	0.00917542
0.341249	0.00853542	-0.000235219
0.341249	0.0184607	0.00823328
0.341249	0.0283463	-0.0122276
0.341249	0.0382106	-0.00258685
0.341249	0.0480602	0.00658526
0.341249	0.0578766	0.00211641
0.341249	0.0680576	-0.000940526
0.341249	0.078004	0.0110526
0.341249	0.0878991	0.00587817
0.341249	0.0977405	0.0256352
0.341249	0.107552	0.0296333
0.341249	0.117506	0.0348081
0.341249	0.12733	0.0446901
0.341249	0.137242	0.0651706
0.341249	0.147018	0.0880181
0.341249	0.15687	0.112294
0.341249	0.166603	0.143195
0.341249	0.176383	0.196574
0.341249	0.186044	0.246011
0.341249	0.19566	0.319718
0.341249	0.205309	0.392634
0.341249	0.21478	0.491228
0.341249	0.224228	0.592028
0.341249	0.233615	0.696017
0.341249	0.243001	0.797202
0.341249	0.25223	0.933743
0.341249	0.261867	1.03881
0.341249	0.271152	1.15078
0.341249	0.28035	1.26044
0.341249	0.289535	1.36238
0.341249	0.29887	1.43514
0.341249	0.308131	1.52406
0.341249	0.317533	1.57545
0.341249	0.32694	1.62988
0.341249	0.336442	1.64657
0.341249	0.34594	1.66771
0.341249	0.355637	1.66263
0.341249	0.365215	1.663
0.341249	0.374936	1.64385
0.341249	0.384685	1.63508
0.341249	0.394448	1.6088
0.341249	0.404415	1.56404
0.341249	0.414239	1.52698
0.341249	0.424066	1.50596
0.341249	0.433932	1.47513
0.341249	0.443787	1.44996
0.341249	0.454037	1.40178
0.341249	0.464033	1.36567
0.341249	0.473908	1.33181
0.341249	0.48394	1.2948
0.341249	0.493913	1.2559
0.341249	0.503736	1.23508
0.341249	0.513649	1.20843
0.341249	0.523621	1.17621
0.341249	0.533471	1.15982
0.341249	0.543131	1.16459
0.341249	0.55303	1.14068
0.341249	0.562963	1.12286
0.341249	0.5726	1.12277
0.341249	0.58216	1.13359
0.341249	0.592076	1.12088
0.341249	0.601723	1.11981
0.341249	0.611594	1.10589
0.341249	0.621469	1.09779
0.341249	0.631111	1.09964
0.341249	0.640831	1.09421
0.341249	0.65075	1.08128
0.341249	0.660727	1.07464
0.341249	0.670457	1.07769
0.341249	0.680246	1.07227
0.341249	0.689979	1.07193
0.341249	0.699797	1.06458
0.341249	0.709571	1.05964
0.341249	0.719492	1.04721
0.341249	0.729223	1.03793
0.341249	0.738685	1.06347
0.341249	0.748501	1.05926
0.341249	0.758193	1.06134
0.341249	0.767874	1.06028
0.341249	0.777594	1.06332
0.341249	0.787395	1.05839
0.341249	0.797001	1.06482
0.341249	0.806806	1.05892
0.341249	0.816397	1.06317
0.341249	0.826408	1.05002
0.341249	0.835948	1.05838
0.341249	0.845992	1.03654
0.341249	0.855768	1.05189
0.341249	0.86571	1.03948
0.341249	0.87558	1.02634
0.341249	0.885386	1.02504
0.341249	0.894959	1.03097
0.341249	0.904726	1.02846
0.341249	0.914442	1.03101
0.341249	0.924008	1.03888
0.341249	0.933551	1.05253
0.341249	0.943305	1.05629
0.341249	0.952886	1.05957
0.341249	0.962617	1.05488
0.341249	0.97222	1.06757
0.341249	0.981912	1.06481
0.341249	0.991648	1.06687
0.341249	1.00145	1.06628
0.341249	1.0111	1.06931
0.341249	1.02093	1.06052
0.341249	1.03036	1.08189
0.341249	1.04014	1.07454
0.341249	1.04992	1.08746
0.341249	1.0597	1.0847
0.341249	1.06954	1.08024
0.341249	1.07887	1.10137
0.341249	1.08821	1.12469
0.341249	1.0979	1.12674
0.341249	1.10737	1.1375
0.341249	1.11708	1.13907
0.341249	1.12666	1.14306
0.341249	1.13679	1.12483
0.341249	1.14665	1.1124
0.341249	1.15651	1.10481
0.341249	1.16661	1.08853
0.341249	1.17635	1.07974
0.341249	1.1864	1.06517
0.341249	1.19627	1.05446
0.341249	1.2062	1.04472
0.341249	1.21604	1.03763
0.341249	1.22578	1.0356
0.341249	1.2357	1.02731
0.341249	1.24569	1.03008
0.341249	1.25554	1.0242
0.341249	1.26501	1.03659
0.341249	1.27492	1.0259
0.341249	1.2847	1.02411
0.341249	1.29436	1.02568
0.341249	1.304	1.02677
0.341249	1.31332	1.04781
0.341249	1.32322	1.04193
0.341249	1.3333	1.02307
0.341249	1.34327	1.01095
0.341249	1.35282	1.01685
0.341249	1.36276	1.01241
0.341249	1.37242	1.0111
0.341249	1.38192	1.02539
0.341249	1.39164	1.02504
0.341249	1.40157	1.01532
0.341249	1.41141	1.00969
0.341249	1.42072	1.02854
0.341249	1.43033	1.02986
0.341249	1.43994	1.03719
0.341249	1.45012	1.03059
0.341249	1.4598	1.03024
0.341249	1.46975	1.02148
0.341249	1.47941	1.02353
0.341249	1.48896	1.03229
0.341249	1.49875	1.03073
0.341249	1.50841	1.03349
0.341249	1.51791	1.04033
0.341249	1.52731	1.05412
0.341249	1.53704	1.05281
0.341249	1.54705	1.04405
0.341249	1.55659	1.04873
0.341249	1.56619	1.05364
0.341249	1.57573	1.0612
0.341249	1.58551	1.05892
0.341249	1.59483	1.07415
0.341249	1.60469	1.06731
0.341249	1.61446	1.06359
0.341249	1.62401	1.0709
0.341249	1.63409	1.05687
0.341249	1.6443	1.04764
0.341249	1.65409	1.048
0.341249	1.66431	1.028
0.341249	1.67427	1.01903
0.341249	1.68428	1.0091
0.341249	1.694	1.00851
0.534341	-1.69733	0.98435
0.534341	-1.68718	0.989026
0.534341	-1.6772	0.997588
0.534341	-1.66768	0.992305
0.534341	-1.65806	0.984837
0.534341	-1.64855	0.977122
0.534341	-1.63855	0.986652
0.534341	-1.62876	0.990352
0.534341	-1.61885	0.997453
0.534341	-1.60944	0.985606
0.534341	-1.59933	1.00048
0.534341	-1.58948	1.00685
0.534341	-1.57984	1.00253
0.534341	-1.57022	0.998453
0.534341	-1.5603	1.00628
0.534341	-1.55059	1.00415
0.534341	-1.54084	1.00565
0.534341	-1.53168	0.981888
0.534341	-1.5218	0.987766
0.534341	-1.51215	0.985627
0.534341	-1.50254	0.979109
0.534341	-1.49291	0.963366
0.534341	-1.48279	0.978471
0.534341	-1.47324	0.970739
0.534341	-1.46365	0.965924
0.534341	-1.45394	0.964507
0.534341	-1.44403	0.970136
0.534341	-1.4346	0.959001
0.534341	-1.42473	0.965841
0.534341	-1.41462	0.980463
0.534341	-1.40463	0.992898
0.534341	-1.39486	0.994151
0.534341	-1.38492	1.00611
0.534341	-1.37503	1.01052
0.534341	-1.36515	1.01956
0.534341	-1.35532	1.02325
0.534341	-1.34545	1.03034
0.534341	-1.33602	1.01772
0.534341	-1.32597	1.03406
0.534341	-1.31608	1.04018
0.534341	-1.30594	1.06019
0.534341	-1.29623	1.04561
0.534341	-1.28664	1.04003
0.534341	-1.27698	1.0369
0.534341	-1.26734	1.0284
0.534341	-1.25807	1.00749
0.534341	-1.24827	1.01093
0.534341	-1.23877	1
0.534341	-1.22907	1.00002
0.534341	-1.21938	0.997372
0.534341	-1.20951	1.00129
0.534341	-1.19978	1.00034
0.534341	-1.18994	1.00912
0.534341	-1.18035	1.00549
0.534341	-1.17044	1.01598
0.534341	-1.16063	1.01892
0.534341	-1.15054	1.03769
0.534341	-1.14092	1.03162
0.534341	-1.13098	1.04601
0.534341	-1.12116	1.05115
0.534341	-1.11092	1.0636
0.534341	-1.10123	1.05825
0.534341	-1.09153	1.0551
0.534341	-1.0818	1.05804
0.534341	-1.07202	1.06195
0.534341	-1.06236	1.0583
0.534341	-1.05274	1.05368
0.534341	-1.0433	1.03639
0.534341	-1.0335	1.04079
0.534341	-1.02374	1.03885
0.534341	-1.01402	1.0369
0.534341	-1.00461	1.02181
0.534341	-0.994793	1.03034
0.534341	-0.984882	1.04009
0.534341	-0.974711	1.06472
0.534341	-0.964951	1.07034
0.534341	-0.954993	1.08669
0.534341	-0.94526	1.08913
0.534341	-0.93546	1.09499
0.534341	-0.925797	1.09109
0.534341	-0.915744	1.09158
0.534341	-0.905905	1.0967
0.534341	-0.896243	1.09451
0.534341	-0.886532	1.09426
0.534341	-0.87679	1.09743
0.534341	-0.867148	1.08962
0.534341	-0.85754	1.08546
0.534341	-0.84789	1.07692
0.534341	-0.838177	1.07569
0.534341	-0.828581	1.06935
0.534341	-0.818827	1.07251
0.534341	-0.809112	1.07055
0.534341	-0.799275	1.07786
0.534341	-0.789529	1.07907
0.534341	-0.779669	1.09151
0.534341	-0.770022	1.09223
0.534341	-0.760181	1.0932
0.534341	-0.750565	1.0883
0.534341	-0.740707	1.09952
0.534341	-0.731063	1.09584
0.534341	-0.720741	1.12245
0.534341	-0.711024	1.12194
0.534341	-0.701132	1.13732
0.534341	-0.691477	1.13193
0.534341	-0.681666	1.14291
0.534341	-0.671869	1.15193
0.534341	-0.661893	1.17393
0.534341	-0.65218	1.17635
0.534341	-0.642359	1.1915
0.534341	-0.632544	1.20421
0.534341	-0.622813	1.20003
0.534341	-0.613109	1.20441
0.534341	-0.603236	1.22447
0.534341	-0.59346	1.23057
0.534341	-0.583725	1.23495
0.534341	-0.574052	1.23639
0.534341	-0.564287	1.24642
0.534341	-0.554577	1.24124
0.534341	-0.544646	1.26745
0.534341	-0.534671	1.26177
0.534341	-0.524773	1.2983
0.534341	-0.514884	1.31202
0.534341	-0.505102	1.32746
0.534341	-0.495353	1.33923
0.534341	-0.485377	1.37583
0.534341	-0.475535	1.39252
0.534341	-0.465609	1.42969
0.534341	-0.455914	1.42915
0.534341	-0.44616	1.45253
0.534341	-0.436272	1.47173
0.534341	-0.426529	1.48501
0.534341	-0.416849	1.49114
0.534341	-0.407127	1.50516
0.534341	-0.397455	1.50561
0.534341	-0.387813	1.50259
0.534341	-0.37821	1.49117
0.534341	-0.368573	1.48915
0.534341	-0.35902	1.47355
0.534341	-0.349417	1.46091
0.534341	-0.339595	1.42931
0.534341	-0.330123	1.38641
0.534341	-0.320603	1.35193
0.534341	-0.311148	1.32289
0.534341	-0.301828	1.24754
0.534341	-0.292332	1.19047
0.534341	-0.28301	1.12618
0.534341	-0.273567	1.05958
0.534341	-0.26408	0.97879
0.534341	-0.254729	0.897001
0.534341	-0.245286	0.820743
0.534341	-0.235833	0.743706
0.534341	-0.226284	0.658925
0.534341	-0.216833	0.587808
0.534341	-0.207189	0.518289
0.534341	-0.197664	0.449643
0.534341	-0.187975	0.384489
0.534341	-0.178297	0.340411
0.534341	-0.16855	0.285942
0.534341	-0.158925	0.236077
0.534341	-0.148828	0.203588
0.534341	-0.139031	0.170425
0.534341	-0.129264	0.136118
0.534341	-0.1194	0.121221
0.534341	-0.109574	0.0980679
0.534341	-0.0996876	0.092161
0.534341	-0.0898862	0.078705
0.534341	-0.0799822	0.0659634
0.534341	-0.0702007	0.0529925
0.534341	-0.0602435	0.0600615
0.534341	-0.0503243	0.0402618
0.534341	-0.0405009	0.0360194
0.534341	-0.0306265	0.0261261
0.534341	-0.0207535	0.0315406
0.534341	-0.0108619	0.0160009
0.534341	-0.00106768	0.0258862
0.534341	0.00851114	0.0207061
0.534341	0.0183394	0.0155274
0.534341	0.0282216	0.0211744
0.534341	0.0385213	0.0312942
0.534341	0.0482834	0.0327046
0.534341	0.0581791	0.0359984
0.534341	0.0680398	0.0487103
0.534341	0.0778846	0.076978
0.534341	0.087751	0.0798014
0.534341	0.0975838	0.0854534
0.534341	0.107376	0.115162
0.534341	0.117322	0.129313
0.534341	0.127257	0.154095
0.534341	0.136932	0.18764
0.534341	0.146683	0.233526
0.534341	0.156422	0.255773
0.534341	0.166207	0.318595
0.534341	0.175887	0.364653
0.534341	0.185561	0.414105
0.534341	0.195186	0.465294
0.534341	0.20475	0.543796
0.534341	0.21432	0.614815
0.534341	0.223894	0.696545
0.534341	0.233432	0.763555
0.534341	0.243177	0.837203
0.534341	0.252584	0.92141
0.534341	0.262001	1.00244
0.534341	0.271383	1.08414
0.534341	0.28083	1.14851
0.534341	0.290185	1.23008
0.534341	0.299563	1.29007
0.534341	0.308971	1.3416
0.534341	0.318399	1.39272
0.534341	0.327991	1.41494
0.534341	0.337463	1.45191
0.534341	0.346915	1.48154
0.534341	0.356555	1.49077
0.534341	0.366026	1.50714
0.534341	0.375722	1.51612
0.534341	0.385359	1.51749
0.534341	0.395049	1.51934
0.534341	0.404803	1.49758
0.534341	0.414482	1.48985
0.534341	0.424313	1.46884
0.534341	0.434363	1.45474
0.534341	0.444212	1.42002
0.534341	0.454064	1.39565
0.534341	0.464073	1.36567
0.534341	0.473821	1.34868
0.534341	0.48383	1.30604
0.534341	0.493792	1.27639
0.534341	0.503703	1.24361
0.534341	0.513516	1.23254
0.534341	0.523278	1.2205
0.534341	0.533104	1.20093
0.534341	0.542922	1.18842
0.534341	0.552686	1.17981
0.534341	0.56259	1.16026
0.534341	0.572338	1.15773
0.534341	0.58216	1.14185
0.534341	0.591948	1.13495
0.534341	0.60166	1.13583
0.534341	0.611356	1.14131
0.534341	0.621149	1.13054
0.534341	0.631159	1.12874
0.534341	0.64107	1.10609
0.534341	0.650698	1.11351
0.534341	0.660657	1.09499
0.534341	0.670336	1.08544
0.534341	0.680227	1.07736
0.534341	0.689838	1.0838
0.534341	0.699646	1.07813
0.534341	0.70942	1.0761
0.534341	0.719127	1.07479
0.534341	0.728749	1.08002
0.534341	0.738657	1.06952
0.534341	0.748212	1.08176
0.534341	0.757943	1.07828
0.534341	0.767641	1.07866
0.534341	0.777368	1.07687
0.534341	0.786937	1.09225
0.534341	0.796806	1.0803
0.534341	0.806425	1.08262
0.534341	0.816358	1.06728
0.534341	0.826423	1.06693
0.534341	0.836305	1.05692
0.534341	0.845985	1.05441
0.534341	0.855833	1.0531
0.534341	0.865634	1.04696
0.534341	0.875483	1.03479
0.534341	0.885075	1.04556
0.534341	0.894955	1.03025
0.534341	0.90445	1.04922
0.534341	0.914325	1.04187
0.534341	0.923889	1.04998
0.534341	0.933581	1.04915
0.534341	0.943138	1.06426
0.534341	0.952805	1.06681
0.534341	0.962498	1.06478
0.534341	0.972226	1.06612
0.534341	0.981977	1.06577
0.534341	0.991684	1.06518
0.534341	1.0014	1.06653
0.534341	1.01105	1.06835
0.534341	1.02072	1.07259
0.534341	1.03065	1.07827
0.534341	1.04024	1.0895
0.534341	1.04988	1.09181
0.534341	1.0593	1.10836
0.534341	1.06905	1.10462
0.534341	1.07853	1.11755
0.534341	1.08806	1.13073
0.534341	1.09756	1.14342
0.534341	1.10722	1.14644
0.534341	1.11685	1.15188
0.534341	1.12683	1.13485
0.534341	1.13657	1.13063
0.534341	1.14659	1.11844
0.534341	1.15639	1.1118
0.534341	1.16657	1.0825
0.534341	1.17629	1.08335
0.534341	1.18643	1.06059
0.534341	1.1963	1.05446
0.534341	1.2063	1.04183
0.534341	1.216	1.03883
0.534341	1.22629	1.02621
0.534341	1.23627	1.01769
0.534341	1.24567	1.03345
0.534341	1.2553	1.0343
0.534341	1.2651	1.03058
0.534341	1.27476	1.0348
0.534341	1.28436	1.03877
0.534341	1.29404	1.0401
0.534341	1.30363	1.0448
0.534341	1.31356	1.03844
0.534341	1.32344	1.03135
0.534341	1.333	1.03316
0.534341	1.34291	1.02801
0.534341	1.35257	1.03078
0.534341	1.3623	1.02802
0.534341	1.37195	1.03391
0.534341	1.38191	1.02203
0.534341	1.39161	1.02288
0.534341	1.40129	1.02613
0.534341	1.41127	1.01617
0.534341	1.42114	1.02205
0.534341	1.43086	1.02338
0.534341	1.44058	1.02015
0.534341	1.44998	1.03347
0.534341	1.45987	1.02736
0.534341	1.46941	1.03492
0.534341	1.47934	1.02856
0.534341	1.48892	1.03492
0.534341	1.49846	1.04128
0.534341	1.50777	1.05484
0.534341	1.51785	1.04201
0.534341	1.52756	1.04405
0.534341	1.53735	1.04081
0.534341	1.54661	1.05988
0.534341	1.55621	1.06432
0.534341	1.56602	1.05916
0.534341	1.57567	1.06288
0.534341	1.58552	1.05628
0.534341	1.59505	1.06383
0.534341	1.6045	1.0733
0.534341	1.61478	1.0643
0.534341	1.62444	1.0637
0.534341	1.63441	1.05519
0.534341	1.64438	1.04572
0.534341	1.65448	1.03339
0.534341	1.66401	1.03925
0.534341	1.67417	1.02333
0.534341	1.68422	1.00886
0.534341	1.69438	0.992248
0.732308	-1.69717	0.989206
0.732308	-1.68718	0.98927
0.732308	-1.67743	0.988116
0.732308	-1.66773	0.98575
0.732308	-1.65785	0.994065
0.732308	-1.6482	0.989995
0.732308	-1.63845	0.989568
0.732308	-1.62866	0.994239
0.732308	-1.6187	0.999884
0.732308	-1.60916	0.996052
0.732308	-1.59944	0.994406
0.732308	-1.58951	1.00515
0.732308	-1.57954	1.01396
0.732308	-1.56995	1.00696
0.732308	-1.56039	1.00239
0.732308	-1.55043	1.01265
0.732308	-1.54065	1.011
0.732308	-1.53112	1.00206
0.732308	-1.52152	0.998946
0.732308	-1.51182	0.996563
0.732308	-1.50225	0.99199
0.732308	-1.49246	0.982802
0.732308	-1.48269	0.980903
0.732308	-1.47337	0.965153
0.732308	-1.46365	0.965437
0.732308	-1.45402	0.963779
0.732308	-1.44431	0.959448
0.732308	-1.43423	0.975764
0.732308	-1.42452	0.973615
0.732308	-1.41457	0.980706
0.732308	-1.40477	0.984632
0.732308	-1.39488	0.993179
0.732308	-1.38507	0.995161
0.732308	-1.37502	1.01101
0.732308	-1.36503	1.02102
0.732308	-1.35523	1.02617
0.732308	-1.34519	1.04471
0.732308	-1.33546	1.04036
0.732308	-1.32588	1.03455
0.732308	-1.31603	1.04189
0.732308	-1.30668	1.02585
0.732308	-1.29667	1.02393
0.732308	-1.28686	1.02469
0.732308	-1.27682	1.04201
0.732308	-1.26741	1.03181
0.732308	-1.25749	1.035
0.732308	-1.24799	1.02359
0.732308	-1.23824	1.02434
0.732308	-1.22877	1.01365
0.732308	-1.21921	1.00419
0.732308	-1.20927	1.01687
0.732308	-1.19948	1.01835
0.732308	-1.1898	1.01423
0.732308	-1.18006	1.01547
0.732308	-1.17039	1.01427
0.732308	-1.1604	1.02647
0.732308	-1.15065	1.02917
0.732308	-1.14094	1.03259
0.732308	-1.13091	1.04455
0.732308	-1.121	1.05529
0.732308	-1.11102	1.05409
0.732308	-1.10102	1.06849
0.732308	-1.09123	1.06851
0.732308	-1.08167	1.06194
0.732308	-1.07201	1.06219
0.732308	-1.06249	1.0527
0.732308	-1.05267	1.05368
0.732308	-1.04307	1.0476
0.732308	-1.03323	1.05224
0.732308	-1.0239	1.0347
0.732308	-1.01414	1.03301
0.732308	-1.0042	1.04447
0.732308	-0.994519	1.03789
0.732308	-0.984737	1.04765
0.732308	-0.974739	1.0657
0.732308	-0.965062	1.05717
0.732308	-0.955122	1.07571
0.732308	-0.94527	1.08449
0.732308	-0.935414	1.09279
0.732308	-0.925866	1.08425
0.732308	-0.915475	1.10549
0.732308	-0.90578	1.10427
0.732308	-0.896076	1.105
0.732308	-0.886396	1.10549
0.732308	-0.8767	1.10354
0.732308	-0.86714	1.09011
0.732308	-0.857578	1.07644
0.732308	-0.847892	1.0735
0.732308	-0.838176	1.07643
0.732308	-0.828555	1.06691
0.732308	-0.818753	1.06836
0.732308	-0.808923	1.0808
0.732308	-0.799183	1.08323
0.732308	-0.789411	1.08664
0.732308	-0.779709	1.0876
0.732308	-0.76988	1.09589
0.732308	-0.760067	1.10589
0.732308	-0.750244	1.10637
0.732308	-0.740397	1.1215
0.732308	-0.730721	1.11587
0.732308	-0.72064	1.12562
0.732308	-0.710958	1.13098
0.732308	-0.700975	1.1427
0.732308	-0.691328	1.13999
0.732308	-0.681453	1.15953
0.732308	-0.671542	1.17321
0.732308	-0.66185	1.17857
0.732308	-0.651877	1.20034
0.732308	-0.642173	1.20619
0.732308	-0.632409	1.21131
0.732308	-0.622561	1.22452
0.732308	-0.612857	1.22596
0.732308	-0.603105	1.23157
0.732308	-0.593438	1.23032
0.732308	-0.583701	1.2374
0.732308	-0.573915	1.2489
0.732308	-0.564127	1.25377
0.732308	-0.554413	1.25644
0.732308	-0.544619	1.26524
0.732308	-0.534597	1.26986
0.732308	-0.524854	1.27891
0.732308	-0.51499	1.29655
0.732308	-0.505248	1.3051
0.732308	-0.495462	1.32325
0.732308	-0.48557	1.34729
0.732308	-0.475842	1.34947
0.732308	-0.466016	1.37133
0.732308	-0.456233	1.38653
0.732308	-0.446533	1.3924
0.732308	-0.436871	1.39506
0.732308	-0.427078	1.40315
0.732308	-0.417463	1.3962
0.732308	-0.407768	1.40232
0.732308	-0.398038	1.40203
0.732308	-0.388457	1.39237
0.732308	-0.378832	1.37559
0.732308	-0.369344	1.35612
0.732308	-0.35984	1.32216
0.732308	-0.350215	1.30689
0.732308	-0.340366	1.28451
0.732308	-0.330831	1.26043
0.732308	-0.321258	1.23099
0.732308	-0.311797	1.19276
0.732308	-0.302251	1.1458
0.732308	-0.29269	1.10183
0.732308	-0.283212	1.05062
0.732308	-0.273779	0.994385
0.732308	-0.264248	0.946017
0.732308	-0.254694	0.899424
0.732308	-0.245213	0.836697
0.732308	-0.235698	0.774339
0.732308	-0.226072	0.719092
0.732308	-0.216541	0.660579
0.732308	-0.206908	0.610817
0.732308	-0.197253	0.550355
0.732308	-0.187636	0.50197
0.732308	-0.17795	0.459394
0.732308	-0.168266	0.423083
0.732308	-0.158553	0.367995
0.732308	-0.148532	0.329892
0.732308	-0.138725	0.293739
0.732308	-0.12898	0.259055
0.732308	-0.119107	0.241484
0.732308	-0.109382	0.208048
0.732308	-0.099528	0.18909
0.732308	-0.0897675	0.177481
0.732308	-0.0798775	0.156415
0.732308	-0.070047	0.14222
0.732308	-0.060212	0.12071
0.732308	-0.0503051	0.112201
0.732308	-0.0405074	0.111251
0.732308	-0.0306011	0.0982615
0.732308	-0.0207041	0.102032
0.732308	-0.0108714	0.0857459
0.732308	-0.00102604	0.0944694
0.732308	0.00853879	0.0982391
0.732308	0.0183804	0.104132
0.732308	0.0282199	0.110498
0.732308	0.0383695	0.112379
0.732308	0.0482683	0.124175
0.732308	0.0581198	0.126292
0.732308	0.0679422	0.141633
0.732308	0.0777566	0.153907
0.732308	0.0875797	0.181079
0.732308	0.0973951	0.20472
0.732308	0.107197	0.219853
0.732308	0.117031	0.245177
0.732308	0.126929	0.282137
0.732308	0.13664	0.317945
0.732308	0.146432	0.353079
0.732308	0.156159	0.383249
0.732308	0.165856	0.43345
0.732308	0.175553	0.471797
0.732308	0.185284	0.532877
0.732308	0.194879	0.580901
0.732308	0.204453	0.642175
0.732308	0.214027	0.681709
0.732308	0.223682	0.744845
0.732308	0.233262	0.791236
0.732308	0.243125	0.856259
0.732308	0.252632	0.917783
0.732308	0.262117	0.97312
0.732308	0.271639	1.0203
0.732308	0.281175	1.0707
0.732308	0.290671	1.11801
0.732308	0.300134	1.1744
0.732308	0.309784	1.20039
0.732308	0.319191	1.24689
0.732308	0.328689	1.27586
0.732308	0.338201	1.30804
0.732308	0.347798	1.32702
0.732308	0.357343	1.34919
0.732308	0.367069	1.34861
0.732308	0.376556	1.37128
0.732308	0.386201	1.38146
0.732308	0.395887	1.38993
0.732308	0.40545	1.39547
0.732308	0.415154	1.39168
0.732308	0.424932	1.38324
0.732308	0.434938	1.36843
0.732308	0.444717	1.35266
0.732308	0.454584	1.34204
0.732308	0.464355	1.31016
0.732308	0.474236	1.29759
0.732308	0.484123	1.2721
0.732308	0.493923	1.25297
0.732308	0.503774	1.23459
0.732308	0.51344	1.23449
0.732308	0.523327	1.21027
0.732308	0.533186	1.19241
0.732308	0.543032	1.17772
0.732308	0.552697	1.18905
0.732308	0.562436	1.17801
0.732308	0.572246	1.16284
0.732308	0.581992	1.16468
0.732308	0.591601	1.17139
0.732308	0.601389	1.15793
0.732308	0.61128	1.14908
0.732308	0.621005	1.14122
0.732308	0.631102	1.13383
0.732308	0.640849	1.12816
0.732308	0.650661	1.12199
0.732308	0.660508	1.10129
0.732308	0.670143	1.11186
0.732308	0.679962	1.10182
0.732308	0.689677	1.101
0.732308	0.699582	1.08758
0.732308	0.709248	1.09571
0.732308	0.718999	1.09198
0.732308	0.728826	1.07639
0.732308	0.738648	1.07121
0.732308	0.748105	1.09265
0.732308	0.757858	1.09183
0.732308	0.767512	1.09802
0.732308	0.777311	1.08558
0.732308	0.786943	1.09371
0.732308	0.796793	1.08296
0.732308	0.80661	1.07681
0.732308	0.816401	1.06825
0.732308	0.826365	1.07516
0.732308	0.836188	1.06442
0.732308	0.845948	1.06311
0.732308	0.855868	1.05238
0.732308	0.865562	1.05107
0.732308	0.875272	1.05218
0.732308	0.885064	1.04556
0.732308	0.894909	1.03821
0.732308	0.904425	1.05525
0.732308	0.914218	1.04912
0.732308	0.923878	1.05601
0.732308	0.933499	1.06146
0.732308	0.943041	1.07126
0.732308	0.952675	1.07744
0.732308	0.962277	1.08095
0.732308	0.972047	1.08109
0.732308	0.981601	1.08895
0.732308	0.991491	1.08136
0.732308	1.00109	1.08608
0.732308	1.01107	1.07028
0.732308	1.02055	1.08297
0.732308	1.03063	1.08068
0.732308	1.04011	1.09385
0.732308	1.04973	1.09809
0.732308	1.05924	1.11222
0.732308	1.06893	1.11646
0.732308	1.07834	1.13422
0.732308	1.08817	1.13072
0.732308	1.09765	1.14245
0.732308	1.1074	1.13774
0.732308	1.11706	1.13883
0.732308	1.12687	1.13364
0.732308	1.13659	1.13352
0.732308	1.1466	1.11747
0.732308	1.15647	1.10915
0.732308	1.16673	1.07817
0.732308	1.17665	1.06817
0.732308	1.18646	1.05915
0.732308	1.19631	1.05494
0.732308	1.20621	1.04448
0.732308	1.21608	1.04004
0.732308	1.22637	1.02597
0.732308	1.23603	1.0273
0.732308	1.24595	1.0171
0.732308	1.25558	1.02107
0.732308	1.26519	1.02721
0.732308	1.27487	1.03023
0.732308	1.28477	1.01954
0.732308	1.29429	1.03073
0.732308	1.304	1.02893
0.732308	1.31351	1.04084
0.732308	1.32346	1.02847
0.732308	1.3331	1.0334
0.732308	1.34275	1.0369
0.732308	1.35253	1.03342
0.732308	1.3624	1.02754
0.732308	1.37197	1.03535
0.732308	1.38191	1.02419
0.732308	1.39161	1.02576
0.732308	1.40141	1.02013
0.732308	1.41123	1.01713
0.732308	1.42112	1.02517
0.732308	1.43048	1.03922
0.732308	1.44035	1.03335
0.732308	1.44991	1.04019
0.732308	1.45971	1.03551
0.732308	1.46927	1.04164
0.732308	1.4791	1.0384
0.732308	1.48883	1.03876
0.732308	1.49876	1.02809
0.732308	1.5082	1.03853
0.732308	1.51781	1.04657
0.732308	1.52749	1.04645
0.732308	1.53715	1.05041
0.732308	1.54665	1.06012
0.732308	1.55656	1.05089
0.732308	1.56614	1.0582
0.732308	1.57575	1.05808
0.732308	1.58547	1.05796
0.732308	1.59508	1.06527
0.732308	1.6047	1.06994
0.732308	1.61494	1.05879
0.732308	1.62466	1.05675
0.732308	1.63471	1.04608
0.732308	1.64452	1.04357
0.732308	1.65452	1.03195
0.732308	1.66453	1.02058
0.732308	1.67443	1.014
0.732308	1.68431	1.00862
0.732308	1.69438	0.994398
0.93515	-1.6969	1.0028
0.93515	-1.68761	0.98514
0.93515	-1.67798	0.983501
0.93515	-1.66772	1.00007
0.93515	-1.658	0.990422
0.93515	-1.64812	0.995338
0.93515	-1.63843	0.992967
0.93515	-1.62849	1.00274
0.93515	-1.61882	0.999397
0.93515	-1.60921	0.997995
0.93515	-1.59923	1.00364
0.93515	-1.58975	0.994702
0.93515	-1.58009	0.99184
0.93515	-1.57039	0.991648
0.93515	-1.56029	1.00701
0.93515	-1.55054	1.00779
0.93515	-1.54069	1.01343
0.93515	-1.53113	1.00813
0.93515	-1.52146	1.006
0.93515	-1.51188	0.997291
0.93515	-1.50223	0.994664
0.93515	-1.49261	0.990091
0.93515	-1.48297	0.984304
0.93515	-1.47318	0.986049
0.93515	-1.46355	0.969567
0.93515	-1.45367	0.975683
0.93515	-1.44392	0.975966
0.93515	-1.43407	0.981599
0.93515	-1.42459	0.97313
0.93515	-1.41484	0.972197
0.93515	-1.40494	0.980986
0.93515	-1.39474	1.00145
0.93515	-1.38525	0.990298
0.93515	-1.37531	0.998116
0.93515	-1.36537	1.01104
0.93515	-1.35528	1.02836
0.93515	-1.34557	1.02718
0.93515	-1.33582	1.02721
0.93515	-1.32619	1.02286
0.93515	-1.31631	1.03117
0.93515	-1.30662	1.03047
0.93515	-1.29677	1.03611
0.93515	-1.28688	1.0432
0.93515	-1.2772	1.04079
0.93515	-1.26727	1.03668
0.93515	-1.25792	1.02161
0.93515	-1.2483	1.01312
0.93515	-1.23812	1.03725
0.93515	-1.22866	1.02656
0.93515	-1.21885	1.02877
0.93515	-1.20928	1.01979
0.93515	-1.1997	1.00958
0.93515	-1.18976	1.02129
0.93515	-1.18014	1.0201
0.93515	-1.17043	1.01792
0.93515	-1.16066	1.01527
0.93515	-1.15076	1.02454
0.93515	-1.1409	1.03284
0.93515	-1.13106	1.04114
0.93515	-1.12117	1.0509
0.93515	-1.11131	1.05775
0.93515	-1.10164	1.05752
0.93515	-1.09177	1.06144
0.93515	-1.08169	1.06779
0.93515	-1.07191	1.06878
0.93515	-1.06212	1.07001
0.93515	-1.05259	1.06124
0.93515	-1.04287	1.06198
0.93515	-1.03327	1.05468
0.93515	-1.02344	1.06054
0.93515	-1.01391	1.04787
0.93515	-1.00428	1.04154
0.93515	-0.99464	1.0396
0.93515	-0.984713	1.05179
0.93515	-0.974999	1.04838
0.93515	-0.96524	1.05448
0.93515	-0.955617	1.0462
0.93515	-0.945669	1.06156
0.93515	-0.935854	1.06864
0.93515	-0.92578	1.09206
0.93515	-0.916173	1.08425
0.93515	-0.906347	1.09914
0.93515	-0.896496	1.10037
0.93515	-0.886368	1.10989
0.93515	-0.876701	1.105
0.93515	-0.866963	1.10475
0.93515	-0.857394	1.09425
0.93515	-0.847653	1.09644
0.93515	-0.838129	1.08472
0.93515	-0.82829	1.0874
0.93515	-0.818785	1.07739
0.93515	-0.808952	1.08421
0.93515	-0.799238	1.08372
0.93515	-0.789266	1.09982
0.93515	-0.779541	1.10249
0.93515	-0.769808	1.10615
0.93515	-0.760024	1.1098
0.93515	-0.750316	1.10905
0.93515	-0.740531	1.11173
0.93515	-0.730689	1.12832
0.93515	-0.72089	1.1376
0.93515	-0.711015	1.14638
0.93515	-0.701312	1.14905
0.93515	-0.691308	1.14292
0.93515	-0.681521	1.15464
0.93515	-0.671736	1.16269
0.93515	-0.662002	1.1683
0.93515	-0.652114	1.18859
0.93515	-0.642369	1.18636
0.93515	-0.632617	1.19907
0.93515	-0.622784	1.21349
0.93515	-0.613048	1.2147
0.93515	-0.603269	1.22373
0.93515	-0.593515	1.22885
0.93515	-0.583731	1.23936
0.93515	-0.574091	1.23272
0.93515	-0.564447	1.22975
0.93515	-0.554543	1.24516
0.93515	-0.544924	1.24513
0.93515	-0.535135	1.24976
0.93515	-0.525474	1.24114
0.93515	-0.515718	1.25484
0.93515	-0.50573	1.25824
0.93515	-0.495833	1.27905
0.93515	-0.486142	1.28245
0.93515	-0.476374	1.28806
0.93515	-0.466642	1.28777
0.93515	-0.456841	1.30639
0.93515	-0.447112	1.3066
0.93515	-0.437414	1.31515
0.93515	-0.427709	1.31781
0.93515	-0.418096	1.31237
0.93515	-0.40839	1.30667
0.93515	-0.398724	1.29828
0.93515	-0.389236	1.27395
0.93515	-0.379582	1.2717
0.93515	-0.369922	1.25988
0.93515	-0.36033	1.2471
0.93515	-0.350782	1.21889
0.93515	-0.34121	1.1929
0.93515	-0.33164	1.1667
0.93515	-0.322014	1.15883
0.93515	-0.312217	1.11484
0.93515	-0.302688	1.0792
0.93515	-0.293054	1.03946
0.93515	-0.283534	1.0095
0.93515	-0.273965	0.973732
0.93515	-0.264406	0.931218
0.93515	-0.254817	0.892884
0.93515	-0.245199	0.854596
0.93515	-0.235587	0.807176
0.93515	-0.226	0.768755
0.93515	-0.216469	0.71039
0.93515	-0.206743	0.680511
0.93515	-0.197071	0.64129
0.93515	-0.187417	0.6026
0.93515	-0.177722	0.567318
0.93515	-0.167991	0.53878
0.93515	-0.158307	0.490419
0.93515	-0.148541	0.462672
0.93515	-0.138864	0.431134
0.93515	-0.129082	0.400583
0.93515	-0.118943	0.368397
0.93515	-0.109223	0.338389
0.93515	-0.0994933	0.3096
0.93515	-0.0896298	0.283213
0.93515	-0.0797925	0.265395
0.93515	-0.0699628	0.26799
0.93515	-0.0600899	0.246863
0.93515	-0.0503072	0.2203
0.93515	-0.0404628	0.218392
0.93515	-0.0306022	0.223828
0.93515	-0.0208049	0.215525
0.93515	-0.0109733	0.212198
0.93515	-0.00104557	0.20958
0.93515	0.00845817	0.202702
0.93515	0.0183477	0.216897
0.93515	0.0281551	0.207886
0.93515	0.038026	0.22066
0.93515	0.0478062	0.228699
0.93515	0.0576586	0.240768
0.93515	0.0674653	0.265404
0.93515	0.0775995	0.274161
0.93515	0.0874852	0.297631
0.93515	0.0972008	0.317315
0.93515	0.107022	0.339623
0.93515	0.116961	0.357901
0.93515	0.126659	0.40641
0.93515	0.136384	0.436156
0.93515	0.14611	0.470458
0.93515	0.155872	0.505034
0.93515	0.165562	0.538684
0.93515	0.175221	0.586964
0.93515	0.184908	0.630275
0.93515	0.194577	0.662603
0.93515	0.204304	0.700243
0.93515	0.213928	0.744896
0.93515	0.223572	0.782621
0.93515	0.233136	0.82786
0.93515	0.24274	0.867121
0.93515	0.252299	0.908117
0.93515	0.261915	0.958113
0.93515	0.271723	0.993401
0.93515	0.281463	1.01175
0.93515	0.290964	1.05582
0.93515	0.300604	1.07638
0.93515	0.310074	1.11955
0.93515	0.319673	1.14599
0.93515	0.329215	1.17609
0.93515	0.338818	1.19549
0.93515	0.348363	1.221
0.93515	0.358052	1.21847
0.93515	0.367629	1.24058
0.93515	0.377232	1.26123
0.93515	0.386915	1.27139
0.93515	0.396497	1.27837
0.93515	0.406111	1.29024
0.93515	0.415816	1.2899
0.93515	0.425588	1.28467
0.93515	0.43529	1.26821
0.93515	0.445051	1.25957
0.93515	0.454904	1.24508
0.93515	0.464967	1.23303
0.93515	0.474704	1.22465
0.93515	0.484568	1.20799
0.93515	0.494429	1.19377
0.93515	0.504101	1.19489
0.93515	0.513949	1.1729
0.93515	0.523652	1.17475
0.93515	0.53333	1.1766
0.93515	0.543211	1.15997
0.93515	0.552888	1.16012
0.93515	0.562628	1.16148
0.93515	0.57226	1.16381
0.93515	0.581992	1.15982
0.93515	0.591755	1.15632
0.93515	0.601596	1.1436
0.93515	0.611435	1.1316
0.93515	0.621056	1.13563
0.93515	0.630926	1.12607
0.93515	0.640503	1.12816
0.93515	0.650381	1.1106
0.93515	0.660414	1.11099
0.93515	0.670194	1.10774
0.93515	0.680041	1.09504
0.93515	0.689719	1.09954
0.93515	0.699402	1.10235
0.93515	0.709153	1.09741
0.93515	0.718838	1.0978
0.93515	0.728635	1.09721
0.93515	0.738365	1.09421
0.93515	0.748202	1.08176
0.93515	0.75785	1.0865
0.93515	0.767562	1.08229
0.93515	0.777251	1.0851
0.93515	0.787159	1.07556
0.93515	0.796864	1.07377
0.93515	0.806715	1.07028
0.93515	0.816388	1.07042
0.93515	0.826233	1.05896
0.93515	0.835989	1.05741
0.93515	0.845858	1.052
0.93515	0.855582	1.04755
0.93515	0.865483	1.06001
0.93515	0.875492	1.03479
0.93515	0.88506	1.04628
0.93515	0.89477	1.04932
0.93515	0.904296	1.0625
0.93515	0.914092	1.05757
0.93515	0.923783	1.06036
0.93515	0.933433	1.0646
0.93515	0.943179	1.06064
0.93515	0.952795	1.06826
0.93515	0.962458	1.06985
0.93515	0.972266	1.06515
0.93515	0.981999	1.06553
0.93515	0.991554	1.07291
0.93515	1.00128	1.07642
0.93515	1.01096	1.07559
0.93515	1.02062	1.07959
0.93515	1.03026	1.08648
0.93515	1.03973	1.10062
0.93515	1.04934	1.1092
0.93515	1.05928	1.11222
0.93515	1.06879	1.12202
0.93515	1.07852	1.12552
0.93515	1.08835	1.11502
0.93515	1.09782	1.12892
0.93515	1.10747	1.13315
0.93515	1.11727	1.12869
0.93515	1.1273	1.11046
0.93515	1.13699	1.11059
0.93515	1.14694	1.09599
0.93515	1.15709	1.07876
0.93515	1.16688	1.06852
0.93515	1.17656	1.0701
0.93515	1.18674	1.04975
0.93515	1.1964	1.04844
0.93515	1.20632	1.03846
0.93515	1.21627	1.02825
0.93515	1.22622	1.019
0.93515	1.23576	1.0249
0.93515	1.24532	1.03345
0.93515	1.25514	1.04248
0.93515	1.26496	1.03659
0.93515	1.27478	1.03239
0.93515	1.28454	1.03084
0.93515	1.2942	1.03385
0.93515	1.30408	1.02797
0.93515	1.3136	1.03723
0.93515	1.32327	1.03856
0.93515	1.33306	1.03461
0.93515	1.34274	1.0369
0.93515	1.35266	1.02837
0.93515	1.36244	1.02466
0.93515	1.37205	1.03127
0.93515	1.38179	1.02947
0.93515	1.39171	1.01928
0.93515	1.40134	1.02397
0.93515	1.41066	1.0421
0.93515	1.42054	1.03598
0.93515	1.43012	1.04139
0.93515	1.43984	1.04031
0.93515	1.44958	1.05363
0.93515	1.45941	1.04727
0.93515	1.4693	1.04068
0.93515	1.47895	1.04128
0.93515	1.48875	1.04092
0.93515	1.4986	1.03673
0.93515	1.50799	1.04956
0.93515	1.51774	1.05088
0.93515	1.52695	1.06996
0.93515	1.53689	1.06168
0.93515	1.54614	1.07884
0.93515	1.55592	1.0744
0.93515	1.56551	1.08148
0.93515	1.57543	1.07391
0.93515	1.58512	1.07475
0.93515	1.59517	1.06095
0.93515	1.60484	1.05987
0.93515	1.61449	1.06119
0.93515	1.62442	1.05436
0.93515	1.63468	1.03435
0.93515	1.64458	1.02705
0.93515	1.65486	1.01879
0.93515	1.66467	1.01316
0.93515	1.67445	1.00994
0.93515	1.68427	1.00814
0.93515	1.69414	1.00396
1.14287	-1.69698	0.998189
1.14287	-1.68716	1.00141
1.14287	-1.67725	1.00997
1.14287	-1.66773	1.00129
1.14287	-1.658	1.00184
1.14287	-1.64809	1.00967
1.14287	-1.63879	0.992237
1.14287	-1.6289	0.985981
1.14287	-1.61897	0.993809
1.14287	-1.60898	1.00431
1.14287	-1.59986	0.981532
1.14287	-1.59008	0.98207
1.14287	-1.58024	0.989652
1.14287	-1.57023	0.99821
1.14287	-1.56047	0.999476
1.14287	-1.55072	1.00244
1.14287	-1.54081	1.01052
1.14287	-1.53086	1.0164
1.14287	-1.52157	1.00162
1.14287	-1.51158	1.01091
1.14287	-1.50194	1.00828
1.14287	-1.49252	0.99228
1.14287	-1.4825	1.00229
1.14287	-1.4727	1.00696
1.14287	-1.46345	0.989738
1.14287	-1.45379	0.986863
1.14287	-1.44401	0.986418
1.14287	-1.43408	0.985487
1.14287	-1.42471	0.966084
1.14287	-1.41474	0.97414
1.14287	-1.40494	0.977579
1.14287	-1.39531	0.974944
1.14287	-1.38549	0.978626
1.14287	-1.3755	0.991793
1.14287	-1.36569	0.995476
1.14287	-1.35587	1.00159
1.14287	-1.34604	1.00333
1.14287	-1.33607	1.01772
1.14287	-1.32655	1.00218
1.14287	-1.31654	1.019
1.14287	-1.30672	1.02682
1.14287	-1.29673	1.03757
1.14287	-1.28701	1.04076
1.14287	-1.2773	1.04079
1.14287	-1.26766	1.03497
1.14287	-1.25782	1.03866
1.14287	-1.24808	1.02407
1.14287	-1.23834	1.02483
1.14287	-1.22867	1.01925
1.14287	-1.21885	1.02658
1.14287	-1.20903	1.03416
1.14287	-1.1993	1.02809
1.14287	-1.18962	1.02714
1.14287	-1.17992	1.02667
1.14287	-1.17037	1.01792
1.14287	-1.16062	1.01916
1.14287	-1.15092	1.01577
1.14287	-1.14118	1.01847
1.14287	-1.13135	1.02506
1.14287	-1.12159	1.02995
1.14287	-1.11179	1.03167
1.14287	-1.10186	1.04338
1.14287	-1.09217	1.03901
1.14287	-1.08209	1.06023
1.14287	-1.07271	1.04123
1.14287	-1.06285	1.0505
1.14287	-1.05274	1.05246
1.14287	-1.04304	1.05369
1.14287	-1.03321	1.05956
1.14287	-1.02342	1.06322
1.14287	-1.01387	1.05323
1.14287	-1.00414	1.0547
1.14287	-0.994541	1.04155
1.14287	-0.984771	1.04545
1.14287	-0.975207	1.03498
1.14287	-0.965462	1.03547
1.14287	-0.955606	1.04376
1.14287	-0.945787	1.0523
1.14287	-0.936063	1.05571
1.14287	-0.926163	1.07084
1.14287	-0.916202	1.08279
1.14287	-0.906223	1.10159
1.14287	-0.896557	1.09719
1.14287	-0.88691	1.09743
1.14287	-0.877244	1.09109
1.14287	-0.867498	1.09743
1.14287	-0.857405	1.09279
1.14287	-0.84776	1.09156
1.14287	-0.838197	1.08131
1.14287	-0.828169	1.09716
1.14287	-0.81861	1.09325
1.14287	-0.80878	1.09739
1.14287	-0.79912	1.08958
1.14287	-0.78947	1.08664
1.14287	-0.779742	1.08907
1.14287	-0.769928	1.09614
1.14287	-0.76028	1.08954
1.14287	-0.750521	1.09367
1.14287	-0.740807	1.09366
1.14287	-0.730937	1.10903
1.14287	-0.721055	1.11952
1.14287	-0.711465	1.11559
1.14287	-0.701727	1.11094
1.14287	-0.691966	1.11629
1.14287	-0.682243	1.11945
1.14287	-0.671974	1.13922
1.14287	-0.66242	1.12894
1.14287	-0.65236	1.15947
1.14287	-0.642786	1.15456
1.14287	-0.632845	1.16775
1.14287	-0.623233	1.16479
1.14287	-0.613409	1.17357
1.14287	-0.603759	1.16988
1.14287	-0.593904	1.18429
1.14287	-0.584179	1.19209
1.14287	-0.574318	1.20651
1.14287	-0.564689	1.20183
1.14287	-0.554809	1.20767
1.14287	-0.545285	1.20299
1.14287	-0.53555	1.20419
1.14287	-0.525943	1.19363
1.14287	-0.516078	1.20926
1.14287	-0.506454	1.20507
1.14287	-0.496784	1.19867
1.14287	-0.487187	1.19252
1.14287	-0.476932	1.21035
1.14287	-0.467391	1.19465
1.14287	-0.457618	1.20196
1.14287	-0.447823	1.20853
1.14287	-0.438038	1.22073
1.14287	-0.428445	1.21041
1.14287	-0.418694	1.21918
1.14287	-0.408916	1.21621
1.14287	-0.399274	1.21274
1.14287	-0.389665	1.20168
1.14287	-0.380041	1.19112
1.14287	-0.370487	1.16883
1.14287	-0.36085	1.16048
1.14287	-0.351247	1.1404
1.14287	-0.341614	1.12205
1.14287	-0.332035	1.09786
1.14287	-0.322367	1.08831
1.14287	-0.312703	1.07267
1.14287	-0.303086	1.05241
1.14287	-0.293568	1.02048
1.14287	-0.283512	1.01071
1.14287	-0.273996	0.961591
1.14287	-0.26441	0.927338
1.14287	-0.254707	0.901362
1.14287	-0.245157	0.871294
1.14287	-0.235531	0.839562
1.14287	-0.225892	0.814147
1.14287	-0.216194	0.781751
1.14287	-0.206537	0.749392
1.14287	-0.196869	0.71201
1.14287	-0.18717	0.68911
1.14287	-0.177443	0.654687
1.14287	-0.167712	0.626788
1.14287	-0.158062	0.588122
1.14287	-0.148318	0.579699
1.14287	-0.13854	0.547322
1.14287	-0.128852	0.512826
1.14287	-0.11905	0.491995
1.14287	-0.109293	0.478823
1.14287	-0.0991915	0.458731
1.14287	-0.0893932	0.434361
1.14287	-0.0795758	0.407867
1.14287	-0.0697712	0.401172
1.14287	-0.0599456	0.386855
1.14287	-0.0501578	0.388262
1.14287	-0.0403647	0.376096
1.14287	-0.0305704	0.373456
1.14287	-0.0207052	0.360821
1.14287	-0.010899	0.367702
1.14287	-0.00104773	0.366252
1.14287	0.00845057	0.366469
1.14287	0.0182503	0.35717
1.14287	0.0280465	0.361906
1.14287	0.0379158	0.369022
1.14287	0.0477238	0.388516
1.14287	0.0575289	0.393968
1.14287	0.067349	0.403944
1.14287	0.0770449	0.425836
1.14287	0.0869143	0.440587
1.14287	0.0969545	0.478485
1.14287	0.106817	0.482511
1.14287	0.116624	0.514959
1.14287	0.126406	0.530219
1.14287	0.136085	0.565576
1.14287	0.145886	0.581813
1.14287	0.155598	0.615063
1.14287	0.165228	0.650261
1.14287	0.174973	0.680453
1.14287	0.184691	0.705142
1.14287	0.194325	0.747883
1.14287	0.204057	0.772136
1.14287	0.213745	0.801702
1.14287	0.223356	0.836356
1.14287	0.232968	0.862355
1.14287	0.242635	0.884263
1.14287	0.252333	0.904735
1.14287	0.261966	0.93658
1.14287	0.271525	0.979595
1.14287	0.281195	0.994785
1.14287	0.291117	1.01773
1.14287	0.30083	1.02809
1.14287	0.310392	1.05275
1.14287	0.320021	1.07622
1.14287	0.329643	1.10165
1.14287	0.339145	1.12685
1.14287	0.348851	1.13284
1.14287	0.358458	1.14906
1.14287	0.368108	1.15749
1.14287	0.377803	1.16373
1.14287	0.387329	1.18871
1.14287	0.397051	1.18765
1.14287	0.406787	1.18293
1.14287	0.416527	1.17773
1.14287	0.426221	1.18153
1.14287	0.436054	1.16124
1.14287	0.445774	1.16115
1.14287	0.455529	1.15547
1.14287	0.465225	1.15076
1.14287	0.475056	1.13219
1.14287	0.484788	1.13793
1.14287	0.494762	1.14002
1.14287	0.504559	1.13605
1.14287	0.514231	1.13352
1.14287	0.524025	1.12542
1.14287	0.533612	1.13844
1.14287	0.543325	1.13519
1.14287	0.553172	1.12975
1.14287	0.562793	1.13718
1.14287	0.572483	1.13588
1.14287	0.58215	1.14549
1.14287	0.592091	1.12452
1.14287	0.601859	1.11399
1.14287	0.611618	1.11123
1.14287	0.621357	1.10676
1.14287	0.631101	1.10376
1.14287	0.640665	1.11191
1.14287	0.650481	1.10745
1.14287	0.660223	1.09645
1.14287	0.670048	1.09053
1.14287	0.679717	1.09867
1.14287	0.689836	1.08864
1.14287	0.699567	1.08854
1.14287	0.709231	1.09378
1.14287	0.71889	1.09223
1.14287	0.728674	1.08946
1.14287	0.738437	1.08719
1.14287	0.748242	1.07789
1.14287	0.758035	1.07489
1.14287	0.76762	1.08157
1.14287	0.777388	1.08025
1.14287	0.787281	1.06685
1.14287	0.796888	1.07183
1.14287	0.806871	1.0536
1.14287	0.816713	1.04504
1.14287	0.826513	1.03891
1.14287	0.83616	1.04509
1.14287	0.845737	1.05779
1.14287	0.855442	1.05866
1.14287	0.86508	1.06363
1.14287	0.874925	1.0529
1.14287	0.885004	1.05135
1.14287	0.894555	1.06792
1.14287	0.904211	1.07192
1.14287	0.913926	1.07206
1.14287	0.923772	1.06157
1.14287	0.933451	1.06291
1.14287	0.943098	1.06788
1.14287	0.952874	1.06367
1.14287	0.962328	1.07878
1.14287	0.972039	1.08157
1.14287	0.981932	1.06625
1.14287	0.991619	1.07315
1.14287	1.00112	1.0868
1.14287	1.01093	1.07897
1.14287	1.02042	1.09504
1.14287	1.02987	1.10966
1.14287	1.03965	1.1069
1.14287	1.04926	1.11162
1.14287	1.0587	1.126
1.14287	1.06853	1.12009
1.14287	1.07838	1.13132
1.14287	1.08801	1.13556
1.14287	1.09793	1.12433
1.14287	1.10795	1.10465
1.14287	1.11773	1.10189
1.14287	1.12759	1.09502
1.14287	1.1376	1.07754
1.14287	1.14775	1.05622
1.14287	1.15739	1.05514
1.14287	1.16747	1.0377
1.14287	1.17727	1.03446
1.14287	1.18743	1.00957
1.14287	1.19691	1.02125
1.14287	1.20652	1.03052
1.14287	1.21622	1.02705
1.14287	1.22602	1.02357
1.14287	1.23559	1.03356
1.14287	1.2453	1.03561
1.14287	1.25491	1.03887
1.14287	1.26454	1.04477
1.14287	1.27438	1.03913
1.14287	1.28457	1.03084
1.14287	1.29439	1.02328
1.14287	1.30413	1.02437
1.14287	1.3138	1.02858
1.14287	1.32354	1.02607
1.14287	1.33322	1.03028
1.14287	1.34286	1.03065
1.14287	1.35249	1.0351
1.14287	1.36217	1.03979
1.14287	1.37204	1.02911
1.14287	1.38164	1.03596
1.14287	1.39138	1.03656
1.14287	1.40086	1.04486
1.14287	1.41075	1.03922
1.14287	1.42064	1.03334
1.14287	1.43022	1.03826
1.14287	1.43978	1.04439
1.14287	1.44949	1.04523
1.14287	1.45941	1.03504
1.14287	1.46914	1.0354
1.14287	1.47908	1.04032
1.14287	1.4885	1.05148
1.14287	1.49803	1.06096
1.14287	1.5075	1.07261
1.14287	1.51709	1.07273
1.14287	1.52704	1.06612
1.14287	1.53668	1.07008
1.14287	1.54629	1.07212
1.14287	1.55572	1.08424
1.14287	1.56575	1.07164
1.14287	1.57546	1.07223
1.14287	1.58578	1.04909
1.14287	1.59538	1.04969
1.14287	1.60545	1.03854
1.14287	1.61549	1.02525
1.14287	1.62511	1.02944
1.14287	1.63508	1.01879
1.14287	1.64505	1.00886
1.14287	1.6548	1.00826
1.14287	1.66447	1.00982
1.14287	1.67486	0.997978
1.14287	1.68472	0.991408
1.14287	1.69425	0.997985
1.35546	-1.69737	0.984593
1.35546	-1.68779	0.978098
1.35546	-1.67754	0.98933
1.35546	-1.66748	0.997405
1.35546	-1.65738	1.01229
1.35546	-1.64793	1.00238
1.35546	-1.63802	1.00949
1.35546	-1.62852	0.999583
1.35546	-1.61899	0.992109
1.35546	-1.60968	0.97856
1.35546	-1.59958	0.990762
1.35546	-1.58985	0.990329
1.35546	-1.5803	0.986495
1.35546	-1.57047	0.988977
1.35546	-1.5607	0.987328
1.35546	-1.55112	0.983733
1.35546	-1.54119	0.992286
1.35546	-1.53128	0.99914
1.35546	-1.52159	0.997973
1.35546	-1.51191	0.998507
1.35546	-1.5022	0.996365
1.35546	-1.49235	1.00225
1.35546	-1.48229	0.999132
1.35546	-1.47251	1.00209
1.35546	-1.46286	1.00092
1.35546	-1.45322	0.995858
1.35546	-1.44363	0.98958
1.35546	-1.43386	0.993023
1.35546	-1.42413	0.990633
1.35546	-1.41472	0.981435
1.35546	-1.40508	0.975635
1.35546	-1.39531	0.973486
1.35546	-1.38557	0.972307
1.35546	-1.37616	0.961165
1.35546	-1.36648	0.957799
1.35546	-1.3566	0.964149
1.35546	-1.34659	0.97609
1.35546	-1.33692	0.97442
1.35546	-1.32698	0.984666
1.35546	-1.31704	0.993451
1.35546	-1.30718	1.00151
1.35546	-1.29699	1.0086
1.35546	-1.28711	1.01544
1.35546	-1.27733	1.01669
1.35546	-1.26745	1.02743
1.35546	-1.25747	1.04085
1.35546	-1.24773	1.0421
1.35546	-1.23814	1.0353
1.35546	-1.22833	1.03825
1.35546	-1.2186	1.03998
1.35546	-1.20882	1.04122
1.35546	-1.19922	1.03174
1.35546	-1.18922	1.05126
1.35546	-1.17978	1.03617
1.35546	-1.17015	1.03327
1.35546	-1.16045	1.03012
1.35546	-1.15077	1.02673
1.35546	-1.14105	1.02261
1.35546	-1.13138	1.02116
1.35546	-1.1219	1.00633
1.35546	-1.11204	1.01779
1.35546	-1.10209	1.0122
1.35546	-1.09221	1.01782
1.35546	-1.08249	1.01856
1.35546	-1.07269	1.01979
1.35546	-1.06303	1.02029
1.35546	-1.05305	1.03126
1.35546	-1.04319	1.04199
1.35546	-1.0333	1.05175
1.35546	-1.02364	1.04664
1.35546	-1.01382	1.04958
1.35546	-1.00436	1.03521
1.35546	-0.994451	1.04862
1.35546	-0.984766	1.04643
1.35546	-0.974923	1.05229
1.35546	-0.965338	1.04376
1.35546	-0.955634	1.04376
1.35546	-0.945959	1.03913
1.35546	-0.936313	1.03743
1.35546	-0.926611	1.03426
1.35546	-0.916791	1.04158
1.35546	-0.906821	1.03646
1.35546	-0.896868	1.04962
1.35546	-0.887139	1.05376
1.35546	-0.877248	1.06522
1.35546	-0.867382	1.07644
1.35546	-0.857695	1.07083
1.35546	-0.848022	1.07253
1.35546	-0.838161	1.07862
1.35546	-0.828408	1.07862
1.35546	-0.818554	1.08715
1.35546	-0.809086	1.07153
1.35546	-0.799216	1.08152
1.35546	-0.789566	1.07907
1.35546	-0.77977	1.08199
1.35546	-0.770176	1.07174
1.35546	-0.760338	1.0888
1.35546	-0.750608	1.07537
1.35546	-0.740966	1.07536
1.35546	-0.731278	1.07291
1.35546	-0.721332	1.06923
1.35546	-0.711428	1.08117
1.35546	-0.701638	1.08872
1.35546	-0.691951	1.087
1.35546	-0.68216	1.08918
1.35546	-0.672446	1.09355
1.35546	-0.662703	1.09768
1.35546	-0.652969	1.09937
1.35546	-0.643133	1.11058
1.35546	-0.633565	1.09811
1.35546	-0.623745	1.10321
1.35546	-0.613878	1.12126
1.35546	-0.60402	1.1315
1.35546	-0.594399	1.12878
1.35546	-0.58452	1.14513
1.35546	-0.574883	1.14095
1.35546	-0.565107	1.14532
1.35546	-0.555365	1.14798
1.35546	-0.545537	1.16678
1.35546	-0.535857	1.15575
1.35546	-0.525821	1.15694
1.35546	-0.516252	1.14249
1.35546	-0.506526	1.14319
1.35546	-0.496939	1.13217
1.35546	-0.487178	1.13678
1.35546	-0.47755	1.12404
1.35546	-0.467807	1.12181
1.35546	-0.458172	1.11519
1.35546	-0.448369	1.12223
1.35546	-0.438778	1.11634
1.35546	-0.429014	1.11166
1.35546	-0.419286	1.12334
1.35546	-0.409502	1.12575
1.35546	-0.399793	1.12571
1.35546	-0.390224	1.10908
1.35546	-0.380457	1.10757
1.35546	-0.370801	1.1029
1.35546	-0.36111	1.10018
1.35546	-0.351374	1.09331
1.35546	-0.341868	1.07425
1.35546	-0.331881	1.05594
1.35546	-0.32226	1.04275
1.35546	-0.31257	1.03273
1.35546	-0.302904	1.02539
1.35546	-0.293238	1.01076
1.35546	-0.283644	0.975958
1.35546	-0.273883	0.962318
1.35546	-0.264272	0.93704
1.35546	-0.254565	0.930694
1.35546	-0.245011	0.900113
1.35546	-0.235285	0.881181
1.35546	-0.225672	0.864441
1.35546	-0.215965	0.845774
1.35546	-0.206179	0.826395
1.35546	-0.196539	0.80389
1.35546	-0.18685	0.777782
1.35546	-0.177145	0.754591
1.35546	-0.167463	0.735031
1.35546	-0.157657	0.717412
1.35546	-0.147721	0.686569
1.35546	-0.137908	0.673307
1.35546	-0.128218	0.663177
1.35546	-0.118462	0.642721
1.35546	-0.10872	0.615798
1.35546	-0.0989494	0.60377
1.35546	-0.0891362	0.604219
1.35546	-0.0793555	0.58812
1.35546	-0.069623	0.581856
1.35546	-0.0597665	0.577271
1.35546	-0.0499918	0.569094
1.35546	-0.0402441	0.562835
1.35546	-0.030411	0.552986
1.35546	-0.0205697	0.544816
1.35546	-0.0108059	0.538564
1.35546	-0.00101185	0.535662
1.35546	0.00845743	0.546399
1.35546	0.018189	0.54589
1.35546	0.027988	0.553754
1.35546	0.0378161	0.564253
1.35546	0.0479064	0.561106
1.35546	0.0576989	0.569451
1.35546	0.0675014	0.583783
1.35546	0.0772404	0.61178
1.35546	0.0869475	0.61366
1.35546	0.0967687	0.623929
1.35546	0.106468	0.653394
1.35546	0.11629	0.660552
1.35546	0.126166	0.667469
1.35546	0.135811	0.691679
1.35546	0.145506	0.721673
1.35546	0.155263	0.749766
1.35546	0.165042	0.763916
1.35546	0.174705	0.789631
1.35546	0.184401	0.803071
1.35546	0.194105	0.820129
1.35546	0.203853	0.835024
1.35546	0.213532	0.859817
1.35546	0.223236	0.872794
1.35546	0.23287	0.901236
1.35546	0.242935	0.921715
1.35546	0.252457	0.944144
1.35546	0.262224	0.949399
1.35546	0.271821	0.981288
1.35546	0.281544	0.99333
1.35546	0.291114	1.01676
1.35546	0.300823	1.02421
1.35546	0.310485	1.0399
1.35546	0.320116	1.04976
1.35546	0.329811	1.05939
1.35546	0.339461	1.07097
1.35546	0.349083	1.08327
1.35546	0.358901	1.07712
1.35546	0.368581	1.07849
1.35546	0.378339	1.0755
1.35546	0.388003	1.07833
1.35546	0.397708	1.08504
1.35546	0.407466	1.07549
1.35546	0.417198	1.07638
1.35546	0.426906	1.08698
1.35546	0.436645	1.07573
1.35546	0.446689	1.07443
1.35546	0.456363	1.07337
1.35546	0.466026	1.08081
1.35546	0.475792	1.07611
1.35546	0.485541	1.07457
1.35546	0.495167	1.08637
1.35546	0.504888	1.09235
1.35546	0.51467	1.08813
1.35546	0.524301	1.09678
1.35546	0.534008	1.09038
1.35546	0.543777	1.09247
1.35546	0.553572	1.0788
1.35546	0.563122	1.09472
1.35546	0.572966	1.07862
1.35546	0.582722	1.07829
1.35546	0.592523	1.07045
1.35546	0.602353	1.06067
1.35546	0.612053	1.06711
1.35546	0.621761	1.06896
1.35546	0.631428	1.06742
1.35546	0.64148	1.06756
1.35546	0.651166	1.0682
1.35546	0.660772	1.08094
1.35546	0.670565	1.0743
1.35546	0.680244	1.07421
1.35546	0.690025	1.06903
1.35546	0.699616	1.07813
1.35546	0.709454	1.07537
1.35546	0.719091	1.0777
1.35546	0.728912	1.07397
1.35546	0.738556	1.07121
1.35546	0.748452	1.05902
1.35546	0.758122	1.06279
1.35546	0.7681	1.04674
[truncated: 444 more rows]

## Sheet: fig2a
Field (T)	Voltage (mV)	Normalised conductance
0	-1.2	0.794219
0	-1.19	0.791262
0	-1.17	0.751737
0	-1.16	0.761955
0	-1.15	0.731751
0	-1.14	0.748702
0	-1.13	0.71816
0	-1.12	0.728319
0	-1.11	0.704264
0	-1.1	0.721292
0	-1.09	0.703874
0	-1.08	0.727961
0	-1.07	0.724326
0	-1.06	0.713629
0	-1.05	0.738026
0	-1.04	0.727237
0	-1.03	0.751873
0	-1.01	0.744312
0	-1	0.776484
0	-0.99	0.765433
0	-0.977	0.791677
0	-0.971	0.786432
0	-0.96	0.804866
0	-0.953	0.78517
0	-0.94	0.811717
0	-0.934	0.791469
0	-0.923	0.824919
0	-0.919	0.796366
0	-0.907	0.822757
0	-0.9	0.809982
0	-0.886	0.82956
0	-0.879	0.801419
0	-0.868	0.84285
0	-0.859	0.815039
0	-0.842	0.858478
0	-0.831	0.861727
0	-0.821	0.872367
0	-0.809	0.860172
0	-0.8	0.901692
0	-0.794	0.903352
0	-0.781	0.946257
0	-0.774	0.963992
0	-0.767	1.00558
0	-0.756	1.03256
0	-0.747	1.06707
0	-0.738	1.10173
0	-0.732	1.15988
0	-0.721	1.21174
0	-0.713	1.25483
0	-0.703	1.32331
0	-0.692	1.36784
0	-0.682	1.41226
0	-0.673	1.48149
0	-0.661	1.53543
0	-0.651	1.5722
0	-0.644	1.62496
0	-0.632	1.67965
0	-0.62	1.72614
0	-0.61	1.76362
0	-0.602	1.81769
0	-0.59	1.83042
0	-0.585	1.87519
0	-0.572	1.90567
0	-0.57	1.94968
0	-0.564	1.96921
0	-0.552	1.99968
0	-0.538	2.01353
0	-0.534	2.04127
0	-0.521	2.03732
0	-0.508	2.05975
0	-0.498	2.08118
0	-0.484	2.09542
0	-0.473	2.09086
0	-0.463	2.05929
0	-0.453	2.01884
0	-0.44	1.96179
0	-0.433	1.90245
0	-0.425	1.79937
0	-0.418	1.74899
0	-0.403	1.62227
0	-0.396	1.52813
0	-0.388	1.38215
0	-0.378	1.28071
0	-0.37	1.12693
0	-0.357	1.04388
0	-0.349	0.899388
0	-0.341	0.835875
0	-0.327	0.697306
0	-0.32	0.656675
0	-0.31	0.546459
0	-0.299	0.498638
0	-0.285	0.392177
0	-0.273	0.365485
0	-0.264	0.275016
0	-0.253	0.264975
0	-0.243	0.209272
0	-0.234	0.2109
0	-0.225	0.179734
0	-0.212	0.150401
0	-0.207	0.116868
0	-0.2	0.11725
0	-0.191	0.0932755
0	-0.18	0.0902526
0	-0.172	0.0805504
0	-0.164	0.0835067
0	-0.155	0.0667205
0	-0.141	0.0624036
0	-0.132	0.0540383
0	-0.123	0.0568374
0	-0.11	0.0551158
0	-0.0995	0.0458756
0	-0.0842	0.0460566
0	-0.0769	0.0406618
0	-0.0708	0.03797
0	-0.0627	0.0346358
0	-0.0501	0.0394172
0	-0.0427	0.0224405
0	-0.0318	0.0237998
0	-0.021	0.0298805
0	-0.0127	0.023743
0	-0.00797	0.0229941
0	0.000879	0.0203163
0	0.00988	0.0121216
0	0.0195	0.0107315
0	0.0297	0.0133883
0	0.0367	0.0166681
0	0.0473	0.0179323
0	0.0598	0.0145477
0	0.0683	0.0177595
0	0.078	0.0222514
0	0.0869	0.021541
0	0.0988	0.011053
0	0.107	0.0174259
0	0.118	0.0173342
0	0.131	0.022377
0	0.142	0.0209896
0	0.152	0.0266002
0	0.16	0.0327915
0	0.171	0.0358694
0	0.181	0.0338119
0	0.189	0.0349865
0	0.197	0.042446
0	0.203	0.0386121
0	0.213	0.0484491
0	0.221	0.0546152
0	0.232	0.061324
0	0.239	0.0729792
0	0.258	0.0911677
0	0.265	0.102748
0	0.278	0.117641
0	0.286	0.153377
0	0.298	0.184202
0	0.311	0.201784
0	0.321	0.256201
0	0.335	0.3109
0	0.348	0.374251
0	0.358	0.424274
0	0.366	0.507488
0	0.374	0.57828
0	0.383	0.678434
0	0.395	0.789405
0	0.405	0.932878
0	0.415	1.01089
0	0.418	1.17676
0	0.431	1.28143
0	0.44	1.44841
0	0.455	1.53472
0	0.46	1.65838
0	0.466	1.74626
0	0.467	1.71012
0	0.475	1.79709
0	0.478	1.83186
0	0.484	1.87427
0	0.492	1.87047
0	0.496	1.90428
0	0.498	1.96607
0	0.503	1.97208
0	0.514	1.97385
0	0.515	1.9463
0	0.522	2.02174
0	0.527	1.98209
0	0.532	2.02264
0	0.537	1.93839
0	0.545	2.03787
0	0.55	1.95354
0	0.551	2.01449
0	0.558	2.00767
0	0.56	1.88266
0	0.568	1.96242
0	0.573	1.86132
0	0.576	1.93663
0	0.581	1.75816
0	0.585	1.87501
0	0.593	1.74617
0	0.596	1.82874
0	0.601	1.66134
0	0.603	1.7061
0	0.616	1.60831
0	0.623	1.49679
0	0.625	1.62817
0	0.633	1.42106
0	0.638	1.45759
0	0.649	1.48747
0	0.65	1.29935
0	0.661	1.33387
0	0.67	1.19378
0	0.674	1.35758
0	0.68	1.18535
0	0.684	1.28456
0	0.689	1.11513
0	0.695	1.22743
0	0.702	1.08154
0	0.704	1.17287
0	0.708	1.03072
0	0.715	1.14051
0	0.719	1.01494
0	0.723	1.09574
0	0.73	0.999348
0	0.735	1.06362
0	0.74	0.977183
0	0.743	1.035
0	0.754	0.945199
0	0.755	1.01872
0	0.761	0.933141
0	0.762	1.00628
0	0.772	1.16891
0	0.773	0.925296
0	0.781	0.912898
0	0.792	0.898825
0	0.799	0.894579
0	0.812	0.886885
0	0.821	0.874646
0	0.829	0.863168
0	0.839	0.86479
0	0.844	0.862152
0	0.853	0.87138
0	0.861	0.860419
0	0.872	0.855066
0	0.882	0.850383
0	0.893	0.852206
0	0.9	0.855889
0	0.911	0.851182
0	0.926	0.865109
0	0.935	0.874844
0	0.947	0.863573
0	0.955	0.854024
0	0.964	0.863992
0	0.972	0.86778
0	0.981	0.884375
0	0.991	0.874558
0	1	0.884734
0	1.01	0.868737
0	1.02	0.878789
0	1.03	0.882473
0	1.05	0.877324
0	1.06	0.887733
0	1.07	0.885468
0	1.08	0.883338
0	1.1	0.876312
0	1.12	0.888737
0	1.13	0.887206
0	1.14	0.917284
0	1.15	0.909642
0	1.16	0.933567
0	1.17	0.93241
0	1.18	0.95335
0	1.19	0.986962
0.1	-1.2	0.873854
0.1	-1.19605	0.861592
0.1	-1.19	0.877917
0.1	-1.18773	0.869905
0.1	-1.18	0.868576
0.1	-1.17905	0.839934
0.1	-1.17	0.85914
0.1	-1.16827	0.854181
0.1	-1.16039	0.824594
0.1	-1.16	0.842849
0.1	-1.14981	0.823595
0.1	-1.14408	0.781275
0.1	-1.14	0.837064
0.1	-1.13337	0.787694
0.1	-1.1266	0.793222
0.1	-1.12	0.813925
0.1	-1.11773	0.800575
0.1	-1.11	0.807347
0.1	-1.10683	0.757377
0.1	-1.1	0.797236
0.1	-1.09167	0.761654
0.1	-1.09	0.780075
0.1	-1.08054	0.753114
0.1	-1.08	0.762757
0.1	-1.07101	0.753806
0.1	-1.07	0.759268
0.1	-1.06	0.755726
0.1	-1.05781	0.725395
0.1	-1.05084	0.751333
0.1	-1.05	0.759184
0.1	-1.04	0.769737
0.1	-1.03742	0.733748
0.1	-1.03	0.751873
0.1	-1.02649	0.761278
0.1	-1.02	0.748125
0.1	-1.01965	0.722109
0.1	-1.01	0.758666
0.1	-1.00883	0.734708
0.1	-1.00099	0.722269
0.1	-1	0.762054
0.1	-0.994	0.749627
0.1	-0.991179	0.73941
0.1	-0.981	0.768464
0.1	-0.980848	0.718975
0.1	-0.97711	0.738022
0.1	-0.971	0.757215
0.1	-0.967	0.758527
0.1	-0.966093	0.730133
0.1	-0.956	0.762117
0.1	-0.953902	0.733958
0.1	-0.949	0.786504
0.1	-0.944899	0.735112
0.1	-0.93593	0.756074
0.1	-0.934	0.776629
0.1	-0.928	0.785997
0.1	-0.9247	0.739099
0.1	-0.919382	0.757913
0.1	-0.918	0.781752
0.1	-0.907753	0.75757
0.1	-0.906	0.808057
0.1	-0.899	0.787719
0.1	-0.891823	0.770768
0.1	-0.886	0.799278
0.1	-0.882259	0.778683
0.1	-0.877	0.809618
0.1	-0.868852	0.771869
0.1	-0.864674	0.78724
0.1	-0.861	0.829728
0.1	-0.851	0.825057
0.1	-0.848606	0.797533
0.1	-0.848328	0.791902
0.1	-0.84	0.835954
0.1	-0.833874	0.80737
0.1	-0.828	0.839382
0.1	-0.823979	0.816401
0.1	-0.814318	0.821877
0.1	-0.813	0.859074
0.1	-0.812066	0.818993
0.1	-0.805	0.853462
0.1	-0.797647	0.827362
0.1	-0.792	0.880378
0.1	-0.787195	0.855065
0.1	-0.784	0.882484
0.1	-0.779445	0.868727
0.1	-0.774337	0.87764
0.1	-0.774	0.908703
0.1	-0.763	0.911531
0.1	-0.76	0.936057
0.1	-0.757872	0.895851
0.1	-0.748	0.931155
0.1	-0.746402	0.915197
0.1	-0.738174	0.93617
0.1	-0.738	0.973503
0.1	-0.72856	0.957546
0.1	-0.725	0.992766
0.1	-0.717392	0.974558
0.1	-0.717	1.03496
0.1	-0.706835	0.99444
0.1	-0.7	1.04727
0.1	-0.698819	1.0222
0.1	-0.694	1.07305
0.1	-0.688	1.08264
0.1	-0.684417	1.06186
0.1	-0.676395	1.09896
0.1	-0.676	1.12633
0.1	-0.667	1.14492
0.1	-0.665288	1.12051
0.1	-0.654	1.18918
0.1	-0.652875	1.14731
0.1	-0.646	1.20765
0.1	-0.642813	1.18161
0.1	-0.635	1.25174
0.1	-0.63186	1.2138
0.1	-0.626	1.27061
0.1	-0.622585	1.24819
0.1	-0.618	1.33926
0.1	-0.614868	1.27735
0.1	-0.606824	1.32661
0.1	-0.605	1.37614
0.1	-0.602321	1.35021
0.1	-0.595	1.42921
0.1	-0.590952	1.40258
0.1	-0.59	1.43057
0.1	-0.583209	1.42346
0.1	-0.582	1.49186
0.1	-0.570563	1.45328
0.1	-0.57	1.49519
0.1	-0.563286	1.50896
0.1	-0.56	1.57456
0.1	-0.552333	1.56217
0.1	-0.551	1.5857
0.1	-0.544547	1.5886
0.1	-0.541	1.6143
0.1	-0.531	1.63442
0.1	-0.530956	1.61875
0.1	-0.523234	1.63834
0.1	-0.519	1.6811
0.1	-0.510891	1.65552
0.1	-0.504	1.67706
0.1	-0.501589	1.6635
0.1	-0.494137	1.69484
0.1	-0.491	1.71579
0.1	-0.485	1.70031
0.1	-0.484482	1.7011
0.1	-0.476	1.72929
0.1	-0.472333	1.70886
0.1	-0.464	1.71574
0.1	-0.460657	1.7237
0.1	-0.46	1.73453
0.1	-0.456375	1.72447
0.1	-0.45	1.72036
0.1	-0.447453	1.71896
0.1	-0.441	1.71462
0.1	-0.438493	1.71349
0.1	-0.431227	1.70747
0.1	-0.431	1.6917
0.1	-0.41903	1.66718
0.1	-0.418	1.67859
0.1	-0.417	1.67016
0.1	-0.411912	1.65457
0.1	-0.41	1.64621
0.1	-0.409	1.69054
0.1	-0.401	1.62296
0.1	-0.399235	1.6105
0.1	-0.394	1.57266
0.1	-0.393589	1.56662
0.1	-0.379	1.50752
0.1	-0.377625	1.4929
0.1	-0.371	1.4839
0.1	-0.369395	1.46494
0.1	-0.358524	1.40451
0.1	-0.358	1.40048
0.1	-0.352673	1.32804
0.1	-0.347	1.3515
0.1	-0.338	1.24047
0.1	-0.334713	1.25029
0.1	-0.328	1.19987
0.1	-0.322443	1.19678
0.1	-0.319	1.08898
0.1	-0.313998	1.1107
0.1	-0.305	1.03202
0.1	-0.304728	1.0373
0.1	-0.298	0.911891
0.1	-0.294	0.886857
0.1	-0.286365	0.959421
0.1	-0.282	0.746467
0.1	-0.281124	0.8834
0.1	-0.274799	0.802528
0.1	-0.272	0.721094
0.1	-0.267	0.611937
0.1	-0.265747	0.754874
0.1	-0.259	0.600648
0.1	-0.256068	0.670855
0.1	-0.25	0.480074
0.1	-0.248945	0.599103
0.1	-0.241179	0.528054
0.1	-0.239	0.451702
0.1	-0.232611	0.498644
0.1	-0.232	0.371193
0.1	-0.226302	0.448486
0.1	-0.218	0.388325
0.1	-0.2143	0.394658
0.1	-0.213	0.309578
0.1	-0.209123	0.359628
0.1	-0.198	0.2643
0.1	-0.196098	0.317823
0.1	-0.190464	0.29632
0.1	-0.187	0.202257
0.1	-0.176	0.189175
0.1	-0.172973	0.241222
0.1	-0.171545	0.263881
0.1	-0.159	0.148862
0.1	-0.157694	0.219
0.1	-0.15	0.154829
0.1	-0.146	0.120245
0.1	-0.144771	0.200887
0.1	-0.133084	0.169005
0.1	-0.133	0.123607
0.1	-0.12677	0.153306
0.1	-0.122	0.0883595
0.1	-0.114821	0.141849
0.1	-0.11	0.0900953
0.1	-0.10671	0.1348
0.1	-0.106	0.0760879
0.1	-0.0991	0.0748872
0.1	-0.0960398	0.123705
0.1	-0.0886529	0.125981
0.1	-0.0875	0.0656569
0.1	-0.0758	0.0671856
0.1	-0.0748549	0.0977551
0.1	-0.0721	0.0562832
0.1	-0.0677	0.059788
0.1	-0.0674518	0.0971874
0.1	-0.0619121	0.0924833
0.1	-0.0612	0.0462306
0.1	-0.0558181	0.0809462
0.1	-0.0497	0.0496484
0.1	-0.0450607	0.0544104
0.1	-0.039031	0.070755
0.1	-0.0383	0.0414285
0.1	-0.0328294	0.0598385
0.1	-0.0309	0.0352959
0.1	-0.0187023	0.0529521
0.1	-0.0165	0.0277658
0.1	-0.00918	0.024364
0.1	-0.00798056	0.0514962
0.1	0.00113151	0.0527434
0.1	0.0019	0.0250288
0.1	0.0111287	0.0350516
0.1	0.0168	0.0188682
0.1	0.0250622	0.0375753
0.1	0.0269	0.0287935
0.1	0.0338	0.0294358
0.1	0.0355025	0.0314062
0.1	0.0460925	0.0439195
0.1	0.0461	0.0219604
0.1	0.0558	0.0278244
0.1	0.0565248	0.0311214
0.1	0.0663017	0.0276814
0.1	0.067	0.0276788
0.1	0.0719	0.0295558
0.1	0.0801397	0.0268414
0.1	0.0813	0.0176476
0.1	0.0888541	0.0280309
0.1	0.0947	0.0273061
0.1	0.0986	0.033092
0.1	0.0996994	0.0233402
0.1	0.109	0.0310168
0.1	0.110484	0.0328991
0.1	0.12	0.0269737
0.1	0.121055	0.0378735
0.1	0.131	0.0434893
0.1	0.133186	0.0376649
0.1	0.13673	0.0337791
0.1	0.141	0.0490286
0.1	0.144863	0.044471
0.1	0.152	0.0481257
0.1	0.152967	0.0481283
0.1	0.160749	0.054305
0.1	0.164	0.0535818
0.1	0.169186	0.068008
0.1	0.172	0.0623033
0.1	0.179371	0.0772005
0.1	0.182	0.0770984
0.1	0.193958	0.0868708
0.1	0.199	0.0938294
0.1	0.206702	0.112175
0.1	0.211	0.109451
0.1	0.215888	0.131269
0.1	0.222	0.125904
0.1	0.224689	0.154088
0.1	0.233	0.149864
0.1	0.234772	0.178102
0.1	0.241	0.173894
0.1	0.243934	0.210874
0.1	0.248	0.195452
0.1	0.253711	0.248033
0.1	0.255	0.22121
0.1	0.261	0.263762
0.1	0.268508	0.300172
0.1	0.27	0.308024
0.1	0.279	0.38016
0.1	0.281724	0.345675
0.1	0.291	0.428127
0.1	0.291393	0.409582
0.1	0.301	0.492376
0.1	0.304149	0.461842
0.1	0.308	0.545842
0.1	0.311337	0.543949
0.1	0.319	0.596205
0.1	0.322	0.616716
0.1	0.325383	0.620311
0.1	0.327	0.687687
0.1	0.331717	0.682831
0.1	0.336	0.752249
0.1	0.339971	0.741196
0.1	0.34417	0.828454
0.1	0.346	0.861943
0.1	0.356992	0.926217
0.1	0.36	0.949103
0.1	0.365533	1.02234
0.1	0.37	1.05388
0.1	0.374791	1.09354
0.1	0.381	1.10668
0.1	0.386018	1.19767
0.1	0.389	1.20328
0.1	0.399568	1.2398
0.1	0.4	1.25619
0.1	0.402717	1.30939
0.1	0.408	1.36204
0.1	0.415	1.41499
0.1	0.416676	1.35911
0.1	0.427	1.50311
0.1	0.429246	1.43553
0.1	0.437247	1.4618
0.1	0.439	1.51962
0.1	0.445	1.59003
0.1	0.448383	1.52108
0.1	0.449	1.65187
0.1	0.453	1.62425
0.1	0.458	1.641
0.1	0.459841	1.52539
0.1	0.467	1.66542
0.1	0.469762	1.56056
0.1	0.47	1.67345
0.1	0.478	1.66186
0.1	0.48	1.63442
0.1	0.481	1.66076
0.1	0.48135	1.5608
0.1	0.49	1.6838
0.1	0.492	1.62961
0.1	0.49299	1.57602
0.1	0.501217	1.54795
0.1	0.503	1.61556
0.1	0.505	1.64106
0.1	0.51	1.6472
0.1	0.511465	1.58345
0.1	0.513	1.57503
0.1	0.519	1.57164
0.1	0.519534	1.53968
0.1	0.521	1.61436
0.1	0.53	1.60867
0.1	0.530017	1.55357
0.1	0.534005	1.52309
0.1	0.538	1.54226
0.1	0.538561	1.51559
0.1	0.541	1.57503
0.1	0.543	1.55624
0.1	0.546701	1.51201
0.1	0.55	1.5599
0.1	0.551858	1.46465
0.1	0.554	1.47923
0.1	0.554244	1.46489
0.1	0.559	1.51863
0.1	0.561303	1.44191
0.1	0.563828	1.4624
0.1	0.567	1.46962
0.1	0.569532	1.41992
0.1	0.570606	1.3969
0.1	0.575	1.40381
0.1	0.578	1.444
0.1	0.584332	1.38015
0.1	0.5847	1.39057
0.1	0.586	1.41218
0.1	0.592947	1.32266
0.1	0.593862	1.35634
0.1	0.595	1.37963
0.1	0.599	1.36798
0.1	0.60188	1.33556
0.1	0.604	1.33047
0.1	0.605556	1.31148
0.1	0.61	1.31726
0.1	0.612463	1.30032
0.1	0.614527	1.24999
0.1	0.615	1.31314
0.1	0.619	1.28506
0.1	0.621645	1.25475
0.1	0.622	1.27436
0.1	0.623294	1.23812
0.1	0.631	1.26691
0.1	0.631338	1.23042
0.1	0.633	1.24074
0.1	0.633612	1.16794
0.1	0.636	1.23013
0.1	0.641084	1.19467
0.1	0.642	1.20899
0.1	0.645982	1.19133
0.1	0.647	1.19683
0.1	0.648	1.20408
0.1	0.652366	1.14367
0.1	0.654	1.17505
0.1	0.654454	1.1671
0.1	0.657	1.16461
0.1	0.662	1.16057
0.1	0.662546	1.13563
0.1	0.663857	1.14408
0.1	0.666	1.14142
0.1	0.670543	1.10274
0.1	0.674659	1.09132
0.1	0.675966	1.08973
0.1	0.676	1.10186
0.1	0.679	1.09952
0.1	0.682393	1.08826
0.1	0.686	1.09404
0.1	0.687	1.11673
0.1	0.689135	1.03774
0.1	0.689492	1.06358
0.1	0.695	1.07146
0.1	0.696	1.07069
0.1	0.698584	1.048
0.1	0.699136	1.04586
0.1	0.704899	1.00541
0.1	0.705	1.05606
0.1	0.706589	1.03968
0.1	0.708683	1.00438
0.1	0.711	1.05149
0.1	0.714	1.01861
0.1	0.714984	1.01176
0.1	0.717	1.02404
0.1	0.723373	0.99264
0.1	0.723927	0.984897
0.1	0.725	0.995384
0.1	0.726	1.0174
0.1	0.727105	0.978133
0.1	0.731123	0.985411
0.1	0.733	0.98212
0.1	0.734	0.981412
0.1	0.736727	0.969687
0.1	0.740535	0.956999
0.1	0.743287	0.96346
0.1	0.745603	0.94631
0.1	0.746614	0.951725
0.1	0.747	0.97229
0.1	0.75353	0.966933
0.1	0.754	0.997139
0.1	0.757041	0.933659
0.1	0.759	0.956618
0.1	0.766133	0.934237
0.1	0.767	1.15815
0.1	0.769	0.935222
0.1	0.772131	0.928133
0.1	0.775902	0.922433
0.1	0.779	0.928718
0.1	0.782755	0.921851
0.1	0.785	0.924877
0.1	0.787885	0.922917
0.1	0.796896	0.890505
0.1	0.797174	0.910681
0.1	0.798	0.916727
0.1	0.805	0.898142
0.1	0.805714	0.88048
0.1	0.808798	0.887709
0.1	0.812	0.901113
0.1	0.815477	0.875368
0.1	0.818389	0.902742
0.1	0.821	0.881714
0.1	0.825058	0.838508
0.1	0.827411	0.88652
0.1	0.829	0.891302
0.1	0.834752	0.876693
0.1	0.836	0.873395
0.1	0.837738	0.865169
0.1	0.84	0.892211
0.1	0.846529	0.853812
0.1	0.847943	0.872762
0.1	0.851	0.879356
0.1	0.854773	0.850146
0.1	0.860989	0.875346
0.1	0.86502	0.844094
0.1	0.867	0.878111
0.1	0.868859	0.87655
0.1	0.872751	0.848083
0.1	0.872808	0.880241
0.1	0.873	0.8683
0.1	0.881046	0.845243
0.1	0.883201	0.860506
0.1	0.884	0.876732
0.1	0.887702	0.866043
0.1	0.8895	0.839405
0.1	0.895	0.864873
0.1	0.901569	0.817096
0.1	0.904822	0.857409
0.1	0.906	0.866781
0.1	0.906464	0.874788
0.1	0.907174	0.824305
0.1	0.915974	0.835724
0.1	0.917	0.8554
0.1	0.922012	0.861206
0.1	0.92807	0.844845
0.1	0.929261	0.999541
0.1	0.93	0.836844
0.1	0.933961	0.863381
0.1	0.939	0.846699
0.1	0.945	0.8577
0.1	0.946863	0.862883
0.1	0.957	0.840129
0.1	0.960873	0.854343
0.1	0.965	0.850496
0.1	0.96863	0.840412
0.1	0.977	0.83992
0.1	0.981178	0.851381
0.1	0.987	0.843249
0.1	0.989496	0.858923
0.1	0.993	0.834894
0.1	1	0.85226
0.1	1.00265	0.851989
0.1	1.01	0.842863
0.1	1.01172	0.857537
0.1	1.02	0.852979
0.1	1.02443	0.861205
0.1	1.03	0.856728
0.1	1.03032	0.861061
0.1	1.04	0.86699
0.1	1.04057	0.862247
0.1	1.04716	0.869205
0.1	1.05	0.851734
0.1	1.05769	0.865752
0.1	1.06	0.874957
0.1	1.06442	0.885617
0.1	1.07	0.866357
0.1	1.07253	0.891893
0.1	1.08	0.883338
0.1	1.08587	0.889105
0.1	1.09	0.874998
0.1	1.0979	0.894818
0.1	1.1	0.892142
0.1	1.10621	0.885305
0.1	1.11	0.890376
0.1	1.11968	0.90942
0.1	1.12	0.914002
0.1	1.12504	0.915154
0.1	1.13	0.899814
0.1	1.14	0.929898
0.1	1.14683	0.920924
0.1	1.14711	0.926985
0.1	1.15	0.953753
0.1	1.16	0.946161
0.1	1.16248	0.947101
0.1	1.16589	0.964531
0.1	1.17	0.976479
0.1	1.18	0.969079
0.1	1.1818	0.979193
0.1	1.18592	0.981116
0.1	1.19888	0.994907
0.1	1.2	0.992342
0.11	-1.19423	0.88816
0.11	-1.18271	0.89592
0.11	-1.17368	0.879606
0.11	-1.16091	0.885843
0.11	-1.15052	0.860232
0.11	-1.1383	0.871735
0.11	-1.12903	0.858614
0.11	-1.11778	0.859503
0.11	-1.10638	0.842891
0.11	-1.0966	0.844627
0.11	-1.08805	0.817832
0.11	-1.07865	0.812523
0.11	-1.06831	0.800691
0.11	-1.06033	0.800996
0.11	-1.05131	0.786923
0.11	-1.04387	0.805452
0.11	-1.03321	0.792895
0.11	-1.02214	0.794737
0.11	-1.0121	0.789221
0.11	-0.999103	0.803501
0.11	-0.989338	0.790216
0.11	-0.98067	0.80028
0.11	-0.972235	0.787977
0.11	-0.95696	0.810176
0.11	-0.947606	0.800192
0.11	-0.938263	0.819921
0.11	-0.932318	0.800901
0.11	-0.917158	0.817043
0.11	-0.910398	0.813123
0.11	-0.903548	0.83161
0.11	-0.892647	0.823355
0.11	-0.888885	0.838092
0.11	-0.87917	0.833862
0.11	-0.867946	0.84989
0.11	-0.860025	0.851226
0.11	-0.85007	0.870894
0.11	-0.837997	0.874006
0.11	-0.830115	0.895983
0.11	-0.818636	0.883178
0.11	-0.807	0.899277
0.11	-0.793948	0.912267
0.11	-0.782391	0.933615
0.11	-0.772985	0.932634
0.11	-0.759369	0.958665
0.11	-0.749382	0.966608
0.11	-0.741588	0.991804
0.11	-0.734233	0.996673
0.11	-0.728065	1.01557
0.11	-0.716382	1.02572
0.11	-0.709714	1.05984
0.11	-0.698986	1.08306
0.11	-0.687974	1.11672
0.11	-0.679384	1.13468
0.11	-0.670657	1.17406
0.11	-0.661981	1.19339
0.11	-0.648842	1.22865
0.11	-0.639621	1.25995
0.11	-0.627952	1.30253
0.11	-0.618656	1.32294
0.11	-0.607758	1.36063
0.11	-0.594988	1.39211
0.11	-0.58605	1.43589
0.11	-0.573752	1.45053
0.11	-0.569211	1.49783
0.11	-0.558653	1.52863
0.11	-0.547574	1.56671
0.11	-0.537922	1.59945
0.11	-0.528963	1.62767
0.11	-0.522605	1.64751
0.11	-0.514822	1.67877
0.11	-0.505219	1.69526
0.11	-0.49773	1.71504
0.11	-0.487193	1.71513
0.11	-0.476894	1.71972
0.11	-0.466976	1.72749
0.11	-0.455768	1.73249
0.11	-0.444092	1.72596
0.11	-0.431221	1.73168
0.11	-0.419644	1.71803
0.11	-0.407863	1.68875
0.11	-0.39288	1.65537
0.11	-0.38502	1.62142
0.11	-0.379745	1.5675
0.11	-0.370617	1.52676
0.11	-0.363417	1.48928
0.11	-0.351676	1.44093
0.11	-0.341441	1.37563
0.11	-0.33576	1.28784
0.11	-0.321419	1.2429
0.11	-0.314323	1.15368
0.11	-0.302512	1.08365
0.11	-0.289419	0.997653
0.11	-0.280127	0.956123
0.11	-0.274673	0.855289
0.11	-0.266474	0.785275
0.11	-0.254921	0.688712
0.11	-0.243196	0.616736
0.11	-0.231639	0.559493
0.11	-0.222647	0.509284
0.11	-0.214298	0.424059
0.11	-0.209362	0.386391
0.11	-0.198196	0.337837
0.11	-0.188197	0.303218
0.11	-0.178839	0.267589
0.11	-0.17343	0.245134
0.11	-0.168528	0.200705
0.11	-0.157103	0.177862
0.11	-0.140284	0.150454
0.11	-0.132295	0.135548
0.11	-0.121647	0.108557
0.11	-0.107132	0.103711
0.11	-0.0913561	0.0994403
0.11	-0.0863305	0.0920975
0.11	-0.0771867	0.0793603
0.11	-0.0656276	0.063854
0.11	-0.0551555	0.0802686
0.11	-0.0451293	0.0659892
0.11	-0.0366662	0.0584886
0.11	-0.0262482	0.0448396
0.11	-0.0195805	0.0502399
0.11	-0.0123606	0.0495029
0.11	-0.0023009	0.0426262
0.11	0.00806158	0.0283322
0.11	0.0152005	0.0403979
0.11	0.024483	0.0301959
0.11	0.035481	0.0360878
0.11	0.0441786	0.0279618
0.11	0.0519227	0.0338427
0.11	0.0649311	0.0309994
0.11	0.0773718	0.0288457
0.11	0.0839968	0.0235216
0.11	0.0955839	0.0331396
0.11	0.108642	0.025822
0.11	0.120236	0.0417449
0.11	0.130291	0.0447524
0.11	0.139373	0.0458492
0.11	0.148642	0.0590113
0.11	0.162972	0.0631057
0.11	0.167151	0.0667954
0.11	0.178001	0.0803815
0.11	0.187609	0.0989602
0.11	0.197802	0.122464
0.11	0.212105	0.142629
0.11	0.215909	0.165621
0.11	0.226362	0.198349
0.11	0.237913	0.226658
0.11	0.246275	0.249485
0.11	0.256341	0.300424
0.11	0.265518	0.338996
0.11	0.275753	0.40464
0.11	0.289382	0.465518
0.11	0.306307	0.572311
0.11	0.317416	0.611198
0.11	0.325458	0.702989
0.11	0.339127	0.757777
0.11	0.34827	0.847261
0.11	0.358851	0.911471
0.11	0.367539	1.03216
0.11	0.380386	1.07944
0.11	0.387939	1.17157
0.11	0.39595	1.19067
0.11	0.405615	1.27782
0.11	0.413212	1.29868
0.11	0.422104	1.37334
0.11	0.433826	1.37569
0.11	0.441044	1.43423
0.11	0.44943	1.42769
0.11	0.460146	1.46387
0.11	0.47175	1.45371
0.11	0.486378	1.47861
0.11	0.493317	1.45037
0.11	0.50769	1.45714
0.11	0.513284	1.43809
0.11	0.52401	1.43112
0.11	0.53426	1.41164
0.11	0.54226	1.38875
0.11	0.551442	1.37137
0.11	0.552694	1.35778
0.11	0.560222	1.35024
0.11	0.560298	1.3451
0.11	0.568709	1.30641
0.11	0.570761	1.29741
0.11	0.576756	1.26117
0.11	0.578708	1.28495
0.11	0.588835	1.23706
0.11	0.591404	1.23648
0.11	0.595883	1.21212
0.11	0.602021	1.17618
0.11	0.606228	1.18364
0.11	0.61365	1.18494
0.11	0.616642	1.15701
0.11	0.623984	1.1601
0.11	0.628965	1.14057
0.11	0.63614	1.13638
0.11	0.637354	1.10835
0.11	0.646404	1.11298
0.11	0.653556	1.08372
0.11	0.658237	1.07903
0.11	0.660256	1.04911
0.11	0.669324	1.02014
0.11	0.675455	1.05025
0.11	0.676393	1.0478
0.11	0.684357	1.0285
0.11	0.688838	1.02463
0.11	0.694054	1.03177
0.11	0.696798	1.00035
0.11	0.701863	0.977214
0.11	0.705419	0.965
0.11	0.716504	0.976006
0.11	0.716738	0.976975
0.11	0.724535	0.945
0.11	0.727402	0.930677
0.11	0.731497	0.946423
0.11	0.732235	0.938077
0.11	0.741444	0.919645
0.11	0.746864	0.917186
0.11	0.747159	0.936385
0.11	0.751374	0.920859
0.11	0.758746	0.899568
0.11	0.761721	0.882889
0.11	0.766309	0.894772
0.11	0.77112	0.897737
0.11	0.776773	0.879574
0.11	0.778755	0.874574
0.11	0.782405	0.883703
0.11	0.787863	0.903536
0.11	0.796596	0.880526
0.11	0.800376	0.862824
0.11	0.8054	0.878537
0.11	0.814641	0.871617
0.11	0.815542	0.862133
0.11	0.823591	0.834577
0.11	0.830191	0.869776
0.11	0.832238	0.864478
0.11	0.841261	0.856546
0.11	0.841291	0.844581
0.11	0.845909	0.832384
0.11	0.853916	0.867604
0.11	0.855989	0.85366
0.11	0.865763	0.846301
0.11	0.86756	0.833672
0.11	0.874358	0.850387
0.11	0.881112	0.832009
0.11	0.882417	0.822797
0.11	0.890559	0.85107
0.11	0.894833	0.856746
0.11	0.900087	0.837314
0.11	0.902264	0.82333
0.11	0.905847	0.84843
0.11	0.912844	0.890584
0.11	0.913929	0.846048
0.11	0.919096	0.858411
0.11	0.921221	0.85305
0.11	0.929279	0.88464
0.11	0.933163	0.907923
0.11	0.936173	0.860533
0.11	0.947605	0.88926
0.11	0.962411	0.875378
0.11	0.971082	0.9012
0.11	0.978427	0.873722
0.11	0.991804	0.897526
0.11	1.00183	0.866245
0.11	1.0167	0.898989
0.11	1.02529	0.868166
0.11	1.03791	0.891641
0.11	1.04778	0.881469
0.11	1.05314	0.91739
0.11	1.06412	0.899486
0.11	1.07328	0.934042
0.11	1.0802	0.90876
0.11	1.08862	0.943536
0.11	1.09816	0.938761
0.11	1.10558	0.963866
0.11	1.11372	0.95385
0.11	1.12616	0.976292
0.11	1.14197	0.970516
0.11	1.14975	0.998153
0.11	1.16114	0.976386
0.11	1.16806	0.984004
0.11	1.17555	1.00665
0.11	1.18128	1.02389
0.11	1.19459	1.0263
0.12	-1.19625	0.925141
0.12	-1.18403	0.915381
0.12	-1.172	0.900384
0.12	-1.16734	0.887228
0.12	-1.15151	0.890221
0.12	-1.14834	0.876816
0.12	-1.14207	0.86767
0.12	-1.1277	0.861705
0.12	-1.11844	0.843337
0.12	-1.11035	0.845973
0.12	-1.1036	0.799635
0.12	-1.06837	0.801192
0.12	-1.05782	0.788265
0.12	-1.0482	0.773819
0.12	-1.03642	0.77744
0.12	-1.02683	0.803173
0.12	-1.01561	0.77409
0.12	-1.00634	0.762835
0.12	-0.994793	0.756523
0.12	-0.985169	0.771098
0.12	-0.977498	0.760123
0.12	-0.969955	0.780588
0.12	-0.959407	0.758983
0.12	-0.952129	0.783833
0.12	-0.940065	0.752567
0.12	-0.929901	0.782861
0.12	-0.923513	0.766615
0.12	-0.912426	0.799627
0.12	-0.904777	0.779143
0.12	-0.891908	0.82134
0.12	-0.882189	0.797879
0.12	-0.870428	0.833202
0.12	-0.863965	0.802783
0.12	-0.847209	0.834532
0.12	-0.844062	0.813118
0.12	-0.828595	0.849122
0.12	-0.820353	0.834692
0.12	-0.809991	0.872292
0.12	-0.796006	0.85163
0.12	-0.785705	0.881168
0.12	-0.776793	0.874084
0.12	-0.765415	0.908703
0.12	-0.758237	0.888687
0.12	-0.750257	0.928456
0.12	-0.743668	0.924752
0.12	-0.731551	0.975886
0.12	-0.722065	0.950148
0.12	-0.714672	0.974009
0.12	-0.706597	0.978898
0.12	-0.698672	1.02645
0.12	-0.689375	1.02021
0.12	-0.680288	1.0477
0.12	-0.664358	1.06716
0.12	-0.656963	1.10358
0.12	-0.641843	1.13032
0.12	-0.635637	1.19072
0.12	-0.622397	1.18093
0.12	-0.612885	1.23942
0.12	-0.605426	1.23066
0.12	-0.596265	1.2975
0.12	-0.586213	1.2956
0.12	-0.578273	1.37014
0.12	-0.570489	1.35706
0.12	-0.560322	1.42257
0.12	-0.550438	1.41062
0.12	-0.542687	1.47657
0.12	-0.534592	1.47049
0.12	-0.524876	1.52149
0.12	-0.511721	1.51235
0.12	-0.504086	1.57146
0.12	-0.491619	1.55644
0.12	-0.48093	1.58657
0.12	-0.468222	1.58519
0.12	-0.452025	1.61472
0.12	-0.444314	1.60157
0.12	-0.431689	1.61338
0.12	-0.425468	1.5913
0.12	-0.415609	1.57952
0.12	-0.408076	1.57287
0.12	-0.39736	1.57973
0.12	-0.389595	1.53201
0.12	-0.380804	1.50621
0.12	-0.370679	1.46451
0.12	-0.365704	1.42106
0.12	-0.353785	1.38713
0.12	-0.346678	1.33261
0.12	-0.333629	1.2722
0.12	-0.324184	1.20994
0.12	-0.312914	1.16655
0.12	-0.303906	1.06493
0.12	-0.290077	1.02489
0.12	-0.27999	0.950289
0.12	-0.270266	0.914745
0.12	-0.261366	0.793229
0.12	-0.254402	0.736437
0.12	-0.242312	0.639131
0.12	-0.235251	0.62984
0.12	-0.231384	0.513233
0.12	-0.218938	0.502263
0.12	-0.211968	0.416003
0.12	-0.205572	0.425107
0.12	-0.199219	0.338985
0.12	-0.185189	0.333327
0.12	-0.174054	0.235154
0.12	-0.160241	0.237346
0.12	-0.152516	0.186883
0.12	-0.139168	0.192667
0.12	-0.131548	0.148322
0.12	-0.120891	0.148267
0.12	-0.107544	0.109097
0.12	-0.0956242	0.114909
0.12	-0.091568	0.0953681
0.12	-0.0803613	0.120091
0.12	-0.0670554	0.0638421
0.12	-0.0629129	0.0768074
0.12	-0.0509039	0.0462333
0.12	-0.0409303	0.0428367
0.12	-0.0312551	0.0421379
0.12	-0.0266521	0.0346423
0.12	-0.021175	0.0305447
0.12	-0.0136602	0.0345807
0.12	0.000734305	0.0317697
0.12	0.00672244	0.0303688
0.12	0.0192783	0.028233
0.12	0.0296821	0.0301376
0.12	0.038062	0.0340456
0.12	0.0511776	0.027212
0.12	0.0583821	0.021828
0.12	0.069514	0.0236884
0.12	0.0815749	0.0353339
0.12	0.0907102	0.0332194
0.12	0.102913	0.0317245
0.12	0.112056	0.0315841
0.12	0.120799	0.0417339
0.12	0.129538	0.0441274
0.12	0.140057	0.0585854
0.12	0.151957	0.0690877
0.12	0.154812	0.0747176
0.12	0.168067	0.0920258
0.12	0.179663	0.104876
0.12	0.185716	0.12416
0.12	0.198597	0.146885
0.12	0.207844	0.1722
0.12	0.219602	0.216769
0.12	0.230895	0.246932
0.12	0.238942	0.303551
0.12	0.258018	0.339176
0.12	0.264318	0.399204
0.12	0.275351	0.444853
0.12	0.288144	0.51656
0.12	0.297494	0.585482
0.12	0.310838	0.644035
0.12	0.319377	0.707243
0.12	0.32909	0.814307
0.12	0.339095	0.886025
0.12	0.346723	0.962476
0.12	0.356039	1.00436
0.12	0.36312	1.1099
0.12	0.374652	1.13978
0.12	0.38633	1.216
0.12	0.392975	1.24891
0.12	0.402525	1.31532
0.12	0.414755	1.34404
0.12	0.423249	1.39305
0.12	0.433099	1.42789
0.12	0.442634	1.4492
0.12	0.456457	1.48843
0.12	0.46699	1.51173
0.12	0.475831	1.51182
0.12	0.487474	1.51569
0.12	0.495627	1.49007
0.12	0.506006	1.49127
0.12	0.513083	1.45317
0.12	0.522008	1.45625
0.12	0.532699	1.43194
0.12	0.538472	1.42585
0.12	0.539579	1.42774
0.12	0.547469	1.37521
0.12	0.549302	1.40478
0.12	0.555345	1.37838
0.12	0.56206	1.3528
0.12	0.569056	1.35491
0.12	0.57067	1.31138
0.12	0.579686	1.33268
0.12	0.582574	1.2847
0.12	0.586255	1.30458
0.12	0.592762	1.28098
0.12	0.595307	1.24609
0.12	0.601782	1.25553
0.12	0.607817	1.25523
0.12	0.615845	1.20169
0.12	0.621042	1.21177
0.12	0.624657	1.19431
0.12	0.630091	1.1834
0.12	0.634182	1.13303
0.12	0.640933	1.14718
0.12	0.648022	1.14828
0.12	0.651829	1.13334
0.12	0.652571	1.11545
0.12	0.660101	1.115
0.12	0.662134	1.10808
0.12	0.672914	1.09149
0.12	0.674295	1.07928
0.12	0.677203	1.08115
0.12	0.680676	1.07907
0.12	0.687893	1.04389
0.12	0.688296	1.0703
0.12	0.69527	1.04819
0.12	0.69672	1.04076
0.12	0.706228	1.02047
0.12	0.7074	1.02533
0.12	0.714644	1.0029
0.12	0.715621	1.013
0.12	0.72312	0.989992
0.12	0.725886	0.98576
0.12	0.730293	0.980938
0.12	0.735295	0.963971
0.12	0.740905	0.967893
0.12	0.747336	0.960669
0.12	0.754426	0.963551
0.12	0.757386	0.942792
0.12	0.762081	0.940206
0.12	0.769002	0.935631
0.12	0.773897	0.938963
0.12	0.777692	0.954967
0.12	0.784076	0.91777
0.12	0.789462	0.924076
0.12	0.796861	0.898556
0.12	0.797776	0.929591
0.12	0.805534	0.917316
0.12	0.808917	0.870655
0.12	0.81609	0.914672
0.12	0.817482	0.892182
0.12	0.826872	0.907305
0.12	0.827442	0.868142
0.12	0.834221	0.882734
0.12	0.834767	0.901248
0.12	0.843306	0.886643
0.12	0.846195	0.890284
0.12	0.853796	0.902804
0.12	0.854656	0.860523
0.12	0.866979	0.879023
0.12	0.867421	0.85421
0.12	0.871598	0.853229
0.12	0.8725	0.888061
0.12	0.883191	0.83665
0.12	0.88543	0.869122
0.12	0.887572	0.876749
0.12	0.891259	0.84267
0.12	0.897243	0.844589
0.12	0.89812	0.855293
0.12	0.905519	0.976595
0.12	0.907082	0.875017
0.12	0.91937	0.854306
0.12	0.925612	0.874686
0.12	0.936618	0.867298
0.12	0.946093	0.872058
0.12	0.961137	0.859153
0.12	0.96868	0.865821
0.12	0.980688	0.85787
0.12	0.995193	0.88186
0.12	1.00601	0.851478
0.12	1.01378	0.877665
0.12	1.02511	0.861495
0.12	1.03297	0.887203
0.12	1.04316	0.860172
0.12	1.04789	0.849006
0.12	1.05678	0.84219
0.12	1.06502	0.855082
0.12	1.07506	0.858158
0.12	1.08446	0.86857
0.12	1.09799	0.875919
0.12	1.10874	0.878742
0.12	1.12092	0.879583
0.12	1.13184	0.901894
0.12	1.14283	0.912077
0.12	1.14704	0.910575
0.12	1.16263	0.934889
0.12	1.16606	0.943863
0.12	1.17693	0.947814
0.12	1.18142	0.94876
0.12	1.19228	0.972067
0.13	-1.19769	0.914071
0.13	-1.18871	0.889439
0.13	-1.17484	0.904724
0.13	-1.1663	0.877592
0.13	-1.1565	0.876535
0.13	-1.15071	0.854593
0.13	-1.13614	0.850196
0.13	-1.13034	0.838195
0.13	-1.12363	0.845916
0.13	-1.114	0.819397
0.13	-1.10227	0.812495
0.13	-1.09364	0.802801
0.13	-1.08143	0.797444
0.13	-1.07217	0.786758
0.13	-1.05811	0.779765
0.13	-1.04731	0.772546
0.13	-1.03526	0.773611
0.13	-1.03182	0.768989
0.13	-1.01952	0.761542
0.13	-1.01206	0.757674
0.13	-0.997568	0.756128
0.13	-0.996106	0.746936
0.13	-0.983334	0.742502
0.13	-0.97538	0.747256
0.13	-0.965402	0.743415
0.13	-0.953264	0.75386
0.13	-0.943086	0.754913
0.13	-0.939087	0.762236
0.13	-0.925279	0.764394
0.13	-0.915082	0.766465
0.13	-0.906136	0.764202
0.13	-0.895626	0.776911
0.13	-0.882028	0.789469
0.13	-0.874184	0.782768
0.13	-0.862259	0.790211
0.13	-0.851327	0.807033
0.13	-0.838314	0.822775
0.13	-0.824059	0.827334
0.13	-0.815326	0.832589
0.13	-0.803043	0.843973
0.13	-0.79088	0.857621
0.13	-0.779774	0.86455
0.13	-0.770226	0.875147
0.13	-0.760824	0.889825
0.13	-0.74998	0.893637
0.13	-0.74491	0.919112
0.13	-0.734007	0.920536
0.13	-0.729553	0.932289
0.13	-0.728742	0.939033
0.13	-0.719358	0.967509
0.13	-0.707949	0.994176
0.13	-0.698361	0.991022
0.13	-0.689329	1.01479
0.13	-0.680564	1.0307
0.13	-0.667945	1.0457
0.13	-0.657678	1.07112
0.13	-0.647959	1.09956
0.13	-0.637254	1.12648
0.13	-0.622442	1.15812
0.13	-0.619299	1.17486
0.13	-0.609318	1.19879
0.13	-0.599066	1.21665
0.13	-0.591113	1.25082
0.13	-0.58459	1.27416
0.13	-0.576154	1.30054
0.13	-0.566237	1.34368
0.13	-0.559155	1.3731
0.13	-0.546431	1.38576
0.13	-0.537856	1.42715
0.13	-0.523156	1.46146
0.13	-0.515205	1.49928
0.13	-0.50845	1.51518
0.13	-0.49707	1.53564
0.13	-0.481826	1.54383
0.13	-0.474563	1.55429
0.13	-0.459874	1.56379
0.13	-0.453896	1.58628
0.13	-0.439164	1.57333
0.13	-0.432555	1.60659
0.13	-0.428397	1.58516
0.13	-0.419643	1.5958
0.13	-0.4107	1.57396
0.13	-0.402111	1.57681
0.13	-0.391997	1.54885
0.13	-0.384311	1.54558
0.13	-0.371279	1.48852
0.13	-0.357789	1.48077
0.13	-0.352611	1.41634
0.13	-0.339771	1.40377
0.13	-0.325721	1.35098
0.13	-0.317941	1.30777
0.13	-0.306665	1.24608
0.13	-0.297503	1.1856
0.13	-0.287065	1.09403
0.13	-0.276308	1.03536
0.13	-0.263905	0.959462
0.13	-0.26164	0.937227
0.13	-0.252959	0.829763
0.13	-0.242254	0.777303
0.13	-0.235667	0.685402
0.13	-0.225968	0.654663
0.13	-0.219086	0.564522
0.13	-0.210519	0.524568
0.13	-0.200054	0.448592
0.13	-0.190066	0.42029
0.13	-0.180869	0.35386
0.13	-0.171168	0.33489
0.13	-0.161151	0.283803
0.13	-0.146191	0.28171
0.13	-0.138825	0.233581
0.13	-0.129723	0.209559
0.13	-0.112694	0.164912
0.13	-0.101599	0.149916
0.13	-0.0918516	0.117059
0.13	-0.0874188	0.121942
0.13	-0.0738211	0.102536
0.13	-0.0656101	0.106751
0.13	-0.0639905	0.080202
0.13	-0.0550728	0.0809505
0.13	-0.0465723	0.063263
0.13	-0.0373741	0.0544046
0.13	-0.0287387	0.0400891
0.13	-0.017271	0.0400335
0.13	-0.00508476	0.0358775
0.13	0.00373762	0.0303935
0.13	0.0128577	0.0417765
0.13	0.0275909	0.0308322
0.13	0.0367149	0.0240401
0.13	0.0502799	0.0239013
0.13	0.0553193	0.0284869
0.13	0.0665862	0.0336131
0.13	0.0783009	0.0268656
0.13	0.0871593	0.0306659
0.13	0.095829	0.0396386
0.13	0.103267	0.0459755
0.13	0.113605	0.0534871
0.13	0.118951	0.0552824
0.13	0.134062	0.0625744
0.13	0.140551	0.0821751
0.13	0.147942	0.102292
0.13	0.164827	0.110483
0.13	0.171061	0.138042
0.13	0.184875	0.149372
0.13	0.193696	0.180406
0.13	0.205257	0.209333
0.13	0.21458	0.249629
0.13	0.229745	0.284564
0.13	0.238994	0.336157
0.13	0.248979	0.375238
0.13	0.2616	0.447684
0.13	0.270128	0.501631
0.13	0.282681	0.583567
0.13	0.294983	0.626647
0.13	0.298378	0.715032
0.13	0.306673	0.763652
0.13	0.317199	0.838826
0.13	0.326233	0.901489
0.13	0.335976	0.992254
0.13	0.341549	1.02556
0.13	0.353472	1.12431
0.13	0.366461	1.14069
0.13	0.374463	1.21948
0.13	0.384219	1.25065
0.13	0.395885	1.30476
0.13	0.408149	1.31591
0.13	0.419395	1.35899
0.13	0.428469	1.37289
0.13	0.436218	1.41105
0.13	0.448493	1.39159
0.13	0.457602	1.42353
0.13	0.466829	1.41487
0.13	0.475387	1.43097
0.13	0.48276	1.41095
0.13	0.495971	1.41266
0.13	0.499257	1.41589
0.13	0.500778	1.39567
0.13	0.506431	1.35156
0.13	0.50927	1.40099
0.13	0.516118	1.36458
0.13	0.521417	1.37745
0.13	0.526672	1.36108
0.13	0.529313	1.30297
0.13	0.5371	1.33146
0.13	0.538587	1.33317
0.13	0.549657	1.30352
0.13	0.551341	1.26493
0.13	0.561646	1.26615
0.13	0.563914	1.27924
0.13	0.569207	1.25367
0.13	0.575611	1.20419
0.13	0.581365	1.21977
0.13	0.584569	1.2257
0.13	0.590671	1.20338
0.13	0.595557	1.20306
0.13	0.60541	1.19409
0.13	0.606018	1.16839
0.13	0.614024	1.12038
0.13	0.615173	1.14646
0.13	0.626353	1.13887
0.13	0.627358	1.11812
0.13	0.631961	1.07971
0.13	0.635048	1.11065
0.13	0.644619	1.09935
0.13	0.645836	1.0745
0.13	0.652909	1.04672
0.13	0.655592	1.06497
0.13	0.65869	1.06861
0.13	0.663088	1.04349
0.13	0.664761	1.0081
0.13	0.667398	1.03682
0.13	0.678562	1.01816
0.13	0.679598	1.00051
0.13	0.684283	1.00472
0.13	0.687631	0.978003
0.13	0.690572	0.978835
0.13	0.697805	0.997903
0.13	0.707124	0.954686
0.13	0.709209	0.962361
0.13	0.713405	0.944679
0.13	0.717862	0.971086
0.13	0.725335	0.930384
0.13	0.729725	0.934732
0.13	0.732003	0.957288
0.13	0.736111	0.913691
0.13	0.740462	0.91306
0.13	0.747271	0.914703
0.13	0.755831	0.89758
0.13	0.756607	0.922936
0.13	0.770889	0.88591
0.13	0.771501	0.873572
0.13	0.779742	0.899936
0.13	0.781346	0.869767
0.13	0.787588	0.887014
0.13	0.78964	0.867511
0.13	0.794915	0.898667
0.13	0.798683	0.862209
0.13	0.807378	0.865172
0.13	0.812352	0.868164
0.13	0.817029	0.882406
0.13	0.819103	0.855402
0.13	0.824483	0.851402
0.13	0.831894	0.856822
0.13	0.834669	0.880917
0.13	0.836554	0.845488
0.13	0.839065	0.844694
0.13	0.848295	0.833771
0.13	0.853138	0.864904
0.13	0.855647	0.846107
0.13	0.859679	0.979813
0.13	0.861192	0.829525
0.13	0.866098	0.845116
0.13	0.879885	0.824943
0.13	0.889226	0.843573
0.13	0.899949	0.816766
0.13	0.910701	0.833876
0.13	0.919543	0.804911
0.13	0.926741	0.83493
0.13	0.944652	0.815387
0.13	0.950909	0.836278
0.13	0.962856	0.817434
0.13	0.9743	0.837553
0.13	0.984325	0.822208
0.13	0.995547	0.829455
0.13	1.0078	0.829759
0.13	1.01375	0.847333
0.13	1.02271	0.824739
0.13	1.02549	0.856596
0.13	1.03641	0.842753
0.13	1.04447	0.860324
0.13	1.06129	0.853057
0.13	1.06763	0.868277
0.13	1.07922	0.883829
0.13	1.0919	0.888392
0.13	1.10482	0.898753
0.13	1.11343	0.906219
0.13	1.12288	0.91503
0.13	1.13548	0.930976
0.13	1.14094	0.941945
0.13	1.1487	0.962029
0.13	1.15727	0.959014
0.13	1.16552	0.954713
0.13	1.17199	0.974152
0.13	1.18559	0.978807
0.13	1.1932	0.985105
0.14	-1.18633	0.945924
0.14	-1.17428	0.947704
0.14	-1.16701	0.928693
0.14	-1.15618	0.926262
0.14	-1.14818	0.912927
0.14	-1.13622	0.919024
0.14	-1.12807	0.906086
0.14	-1.121	0.899286
0.14	-1.11694	0.874735
0.14	-1.10398	0.873266
0.14	-1.09668	0.87621
0.14	-1.08639	0.869428
0.14	-1.07544	0.860209
0.14	-1.06554	0.865695
0.14	-1.05605	0.846785
0.14	-1.04266	0.845071
0.14	-1.03185	0.842298
0.14	-1.02007	0.836625
0.14	-1.01263	0.832443
0.14	-1.0027	0.82752
0.14	-0.992578	0.807986
0.14	-0.984237	0.817475
0.14	-0.980619	0.812244
0.14	-0.973854	0.82228
0.14	-0.95717	0.804068
0.14	-0.953104	0.817004
0.14	-0.943004	0.811672
0.14	-0.928574	0.829889
0.14	-0.91811	0.815612
0.14	-0.906262	0.828472
0.14	-0.896054	0.822826
0.14	-0.889307	0.833443
0.14	-0.871437	0.837429
0.14	-0.867061	0.84277
0.14	-0.859202	0.849766
0.14	-0.843677	0.85334
0.14	-0.834833	0.865171
0.14	-0.825535	0.871928
0.14	-0.814032	0.874642
0.14	-0.804765	0.889433
0.14	-0.801497	0.889176
0.14	-0.787559	0.905247
0.14	-0.783992	0.920272
0.14	-0.769163	0.934242
0.14	-0.761481	0.935659
0.14	-0.751803	0.945836
0.14	-0.743411	0.956852
0.14	-0.734489	0.969789
0.14	-0.726588	0.987257
0.14	-0.716565	0.998698
0.14	-0.704305	1.01607
0.14	-0.693336	1.02893
0.14	-0.682693	1.04895
0.14	-0.671451	1.07463
0.14	-0.658758	1.08732
0.14	-0.648588	1.10308
0.14	-0.638674	1.1286
0.14	-0.630019	1.149
0.14	-0.619828	1.15626
0.14	-0.612968	1.15967
0.14	-0.604802	1.20912
0.14	-0.597073	1.20657
0.14	-0.590586	1.24285
0.14	-0.578898	1.23686
0.14	-0.573624	1.2724
0.14	-0.562627	1.30442
0.14	-0.55057	1.34629
0.14	-0.541453	1.35799
0.14	-0.531114	1.3871
0.14	-0.515705	1.39607
0.14	-0.50546	1.41204
0.14	-0.493024	1.43887
0.14	-0.483055	1.47994
0.14	-0.470917	1.47624
0.14	-0.463782	1.50461
0.14	-0.454622	1.49951
0.14	-0.44548	1.53512
0.14	-0.439359	1.51303
0.14	-0.427053	1.53361
0.14	-0.422081	1.51569
0.14	-0.413225	1.5243
0.14	-0.398522	1.49124
0.14	-0.388816	1.50353
0.14	-0.381679	1.46215
0.14	-0.372513	1.47043
0.14	-0.364409	1.43131
0.14	-0.352256	1.41188
0.14	-0.340609	1.35887
0.14	-0.328217	1.3271
0.14	-0.321554	1.25268
0.14	-0.306897	1.23548
0.14	-0.302064	1.17087
0.14	-0.29201	1.12185
0.14	-0.279365	1.04679
0.14	-0.272514	0.992668
0.14	-0.267499	0.928728
0.14	-0.258112	0.865521
0.14	-0.246127	0.820761
0.14	-0.244166	0.770151
0.14	-0.230356	0.694814
0.14	-0.219988	0.620818
0.14	-0.214824	0.579426
0.14	-0.199937	0.506008
0.14	-0.187457	0.461218
0.14	-0.175182	0.421945
0.14	-0.167525	0.378092
0.14	-0.155529	0.330644
0.14	-0.144163	0.308808
0.14	-0.137155	0.25524
0.14	-0.120871	0.216355
0.14	-0.11337	0.191907
0.14	-0.104881	0.170756
0.14	-0.096442	0.147425
0.14	-0.0864986	0.155965
0.14	-0.0784687	0.0956505
0.14	-0.0666651	0.105373
0.14	-0.0658175	0.0795032
0.14	-0.057135	0.0816194
0.14	-0.0472589	0.0550894
0.14	-0.0396554	0.076208
0.14	-0.0279214	0.0584543
0.14	-0.0178173	0.048868
0.14	-0.00473906	0.0351973
0.14	0.00519979	0.0398418
0.14	0.016191	0.0356697
0.14	0.0276962	0.0388806
0.14	0.0372545	0.0480955
0.14	0.0470506	0.0412379
0.14	0.0582224	0.0390437
0.14	0.0668473	0.0355875
0.14	0.0783619	0.0445742
0.14	0.0849759	0.0431215
0.14	0.0930849	0.0436006
0.14	0.103008	0.0466296
0.14	0.107975	0.0562204
0.14	0.117809	0.0720622
0.14	0.13502	0.085571
0.14	0.143534	0.0986516
0.14	0.152082	0.114841
0.14	0.16254	0.130859
0.14	0.172738	0.151871
0.14	0.184503	0.175863
0.14	0.193184	0.212546
0.14	0.205404	0.247666
0.14	0.217845	0.297181
0.14	0.22499	0.331306
0.14	0.240967	0.385054
0.14	0.248232	0.439423
0.14	0.264967	0.512497
0.14	0.27324	0.560928
0.14	0.284502	0.639327
0.14	0.291086	0.666625
0.14	0.298865	0.753292
0.14	0.309916	0.78354
0.14	0.31392	0.873352
0.14	0.321187	0.923789
0.14	0.336224	0.989683
0.14	0.349258	1.01823
0.14	0.355863	1.08933
0.14	0.364194	1.11452
0.14	0.380814	1.17919
0.14	0.391784	1.1893
0.14	0.403701	1.24175
0.14	0.409754	1.25282
0.14	0.420733	1.28655
0.14	0.432216	1.28772
0.14	0.436089	1.31887
0.14	0.446425	1.29791
0.14	0.457077	1.32372
0.14	0.469588	1.30794
0.14	0.473571	1.31217
0.14	0.48122	1.33094
0.14	0.489398	1.34525
0.14	0.49997	1.34844
0.14	0.513989	1.32155
0.14	0.522852	1.32888
0.14	0.530054	1.31865
0.14	0.531672	1.30235
0.14	0.54008	1.29833
0.14	0.540575	1.3147
0.14	0.550063	1.28097
0.14	0.553937	1.26017
0.14	0.55657	1.26809
0.14	0.563297	1.25813
0.14	0.567644	1.2156
0.14	0.574985	1.21401
0.14	0.577332	1.18302
0.14	0.586488	1.14279
0.14	0.587006	1.23025
0.14	0.595007	1.13654
0.14	0.596265	1.16909
0.14	0.603863	1.08015
0.14	0.608837	1.19404
0.14	0.61201	1.0955
0.14	0.614661	1.14377
0.14	0.621473	1.04585
0.14	0.624702	1.15044
0.14	0.629404	1.06341
0.14	0.634771	1.10905
0.14	0.642392	1.00344
0.14	0.644631	1.12151
0.14	0.650398	1.08369
0.14	0.652044	1.02654
0.14	0.66086	0.979015
0.14	0.663652	1.08857
0.14	0.669432	1.00011
0.14	0.672078	1.04631
0.14	0.675972	1.05514
0.14	0.677231	0.944523
0.14	0.687775	1.00338
0.14	0.689065	0.976999
0.14	0.699903	0.998115
0.14	0.701158	0.926754
0.14	0.704087	0.95106
0.14	0.711296	0.94442
0.14	0.716318	0.961393
0.14	0.72562	0.903221
0.14	0.728736	0.93427
0.14	0.730367	0.928687
0.14	0.740008	0.929501
0.14	0.743944	0.886946
0.14	0.749849	0.903075
0.14	0.750533	0.89656
0.14	0.761446	0.884156
0.14	0.76231	0.856827
0.14	0.773944	0.863951
0.14	0.775785	0.887769
0.14	0.77888	0.851258
0.14	0.781675	0.869034
0.14	0.786725	0.891305
0.14	0.791	0.860805
0.14	0.791086	0.84361
0.14	0.798647	0.857425
0.14	0.805135	0.865933
0.14	0.809211	0.842938
0.14	0.81176	0.833597
0.14	0.813423	0.837442
0.14	0.8229	0.829694
0.14	0.827171	0.867763
0.14	0.832389	0.826814
0.14	0.832983	0.830152
0.14	0.843624	0.829391
0.14	0.84371	0.855784
0.14	0.850057	0.827732
0.14	0.858145	0.804801
0.14	0.860531	0.81548
0.14	0.864854	0.818575
0.14	0.87568	0.812098
0.14	0.878642	0.797075
0.14	0.881552	0.805945
0.14	0.886717	0.800179
0.14	0.89646	0.817224
0.14	0.89746	0.79066
0.14	0.906684	0.911923
0.14	0.908408	0.803291
0.14	0.920581	0.800035
0.14	0.931799	0.82307
0.14	0.941577	0.787427
0.14	0.953644	0.793114
0.14	0.958649	0.796338
0.14	0.965417	0.823419
0.14	0.97899	0.809785
0.14	0.986169	0.816305
0.14	0.994376	0.809506
0.14	1.00324	0.819971
0.14	1.01111	0.823538
0.14	1.02103	0.831894
0.14	1.03096	0.83074
0.14	1.04126	0.851569
0.14	1.05178	0.849994
0.14	1.06524	0.850761
0.14	1.07665	0.870151
0.14	1.08381	0.906577
0.14	1.09819	0.883433
0.14	1.10386	0.896094
0.14	1.11311	0.902029
0.14	1.11814	0.937024
0.14	1.1267	0.926192
0.14	1.13601	0.92196
0.14	1.14687	0.947231
0.14	1.15954	0.959195
0.14	1.16733	0.969529
0.14	1.18269	0.988014
0.14	1.18879	0.999137
0.15	-1.19938	0.901431
0.15	-1.18854	0.897492
0.15	-1.18017	0.875466
0.15	-1.17067	0.890885
0.15	-1.16036	0.871944
0.15	-1.14761	0.880661
0.15	-1.13749	0.858313
0.15	-1.13331	0.87988
0.15	-1.12614	0.869488
0.15	-1.11522	0.870806
0.15	-1.1049	0.852752
0.15	-1.09508	0.855062
0.15	-1.08078	0.847671
0.15	-1.07443	0.853802
0.15	-1.06371	0.830166
0.15	-1.0502	0.838481
0.15	-1.04175	0.808867
0.15	-1.03118	0.821263
0.15	-1.01893	0.807637
0.15	-1.00807	0.812648
0.15	-0.993315	0.801786
0.15	-0.98197	0.800371
0.15	-0.968118	0.795928
0.15	-0.961014	0.79399
0.15	-0.950904	0.786437
0.15	-0.939897	0.800583
0.15	-0.930103	0.791105
0.15	-0.914939	0.811637
0.15	-0.9075	0.792258
0.15	-0.893704	0.815707
0.15	-0.882815	0.80277
0.15	-0.867384	0.814829
0.15	-0.865287	0.814325
0.15	-0.853117	0.83278
0.15	-0.848646	0.818096
[truncated: 7,056 more rows]

## Sheet: fig2b
Field (T)	Voltage (mV)	Normalised conductance
0	-1.19799	0.644479
0	-1.17237	0.650477
0	-1.14674	0.691647
0	-1.12112	0.757018
0	-1.0955	0.840431
0	-1.06987	0.925585
0	-1.04425	0.995502
0	-1.01863	1.03915
0	-0.993003	1.05159
0	-0.96738	1.04033
0	-0.941756	1.01687
0	-0.916132	0.986561
0	-0.890509	0.953587
0	-0.864885	0.924726
0	-0.839262	0.908146
0	-0.813638	0.902185
0	-0.788015	0.898084
0	-0.762391	0.894924
0	-0.736768	0.8909
0	-0.711144	0.889174
0	-0.68552	0.909663
0	-0.659897	0.965356
0	-0.634273	1.03344
0	-0.60865	1.08065
0	-0.583026	1.10864
0	-0.557403	1.1472
0	-0.531779	1.22392
0	-0.506155	1.33773
0	-0.480532	1.44504
0	-0.454908	1.48373
0	-0.429285	1.41226
0	-0.403661	1.2347
0	-0.378038	1.00248
0	-0.352414	0.780104
0	-0.32679	0.599571
0	-0.301167	0.452091
0	-0.275543	0.326174
0	-0.24992	0.225361
0	-0.224296	0.15832
0	-0.198673	0.120476
0	-0.173049	0.0951324
0	-0.147426	0.0761807
0	-0.121802	0.0655282
0	-0.0961784	0.0596494
0	-0.0705548	0.0497684
0	-0.0449312	0.0349611
0	-0.0193077	0.0293361
0	0.0063159	0.0417857
0	0.0319395	0.0558827
0	0.057563	0.0539923
0	0.0831866	0.0444474
0	0.10881	0.0449773
0	0.134434	0.0574806
0	0.160057	0.0702757
0	0.185681	0.0789516
0	0.211304	0.090018
0	0.236928	0.108152
0	0.262552	0.129177
0	0.288175	0.159718
0	0.313799	0.223868
0	0.339422	0.335025
0	0.365046	0.487615
0	0.390669	0.678825
0	0.416293	0.91464
0	0.441917	1.18428
0	0.46754	1.45275
0	0.493164	1.67211
0	0.518787	1.78218
0	0.544411	1.75442
0	0.570034	1.66224
0	0.595658	1.64136
0	0.621281	1.73253
0	0.646905	1.82084
0	0.672529	1.78344
0	0.698152	1.62599
0	0.723776	1.44542
0	0.749399	1.33223
0	0.775023	1.30971
0	0.800646	1.32759
0	0.82627	1.3166
0	0.851894	1.25745
0	0.877517	1.18369
0	0.903141	1.12834
0	0.928764	1.10417
0	0.954388	1.11947
0	0.980011	1.16826
0	1.00563	1.23248
0	1.03126	1.28744
0	1.05688	1.29622
0	1.08251	1.23864
0	1.10813	1.14322
0	1.13375	1.06659
0	1.15938	1.03476
0	1.185	1.02527
0.025	-1.19799	0.74842
0.025	-1.17237	0.74766
0.025	-1.14674	0.761583
0.025	-1.12112	0.781426
0.025	-1.0955	0.809905
0.025	-1.06987	0.848594
0.025	-1.04425	0.892269
0.025	-1.01863	0.933956
0.025	-0.993003	0.969506
0.025	-0.96738	0.994911
0.025	-0.941756	1.00311
0.025	-0.916132	0.997762
0.025	-0.890509	0.991535
0.025	-0.864885	0.985819
0.025	-0.839262	0.979206
0.025	-0.813638	0.974317
0.025	-0.788015	0.964738
0.025	-0.762391	0.942188
0.025	-0.736768	0.909316
0.025	-0.711144	0.88271
0.025	-0.68552	0.884273
0.025	-0.659897	0.921061
0.025	-0.634273	0.977622
0.025	-0.60865	1.0344
0.025	-0.583026	1.08544
0.025	-0.557403	1.13514
0.025	-0.531779	1.1922
0.025	-0.506155	1.25848
0.025	-0.480532	1.31649
0.025	-0.454908	1.33766
0.025	-0.429285	1.30019
0.025	-0.403661	1.20213
0.025	-0.378038	1.06201
0.025	-0.352414	0.906971
0.025	-0.32679	0.753856
0.025	-0.301167	0.605363
0.025	-0.275543	0.468317
0.025	-0.24992	0.353368
0.025	-0.224296	0.266841
0.025	-0.198673	0.205441
0.025	-0.173049	0.15695
0.025	-0.147426	0.114075
0.025	-0.121802	0.081131
0.025	-0.0961784	0.0652736
0.025	-0.0705548	0.0631594
0.025	-0.0449312	0.0618429
0.025	-0.0193077	0.0592191
0.025	0.0063159	0.062597
0.025	0.0319395	0.0648821
0.025	0.057563	0.0548269
0.025	0.0831866	0.0403384
0.025	0.10881	0.040997
0.025	0.134434	0.0602892
0.025	0.160057	0.0832564
0.025	0.185681	0.100912
0.025	0.211304	0.120435
0.025	0.236928	0.153693
0.025	0.262552	0.203072
0.025	0.288175	0.272722
0.025	0.313799	0.377594
0.025	0.339422	0.524745
0.025	0.365046	0.704978
0.025	0.390669	0.900662
0.025	0.416293	1.09383
0.025	0.441917	1.27493
0.025	0.46754	1.43788
0.025	0.493164	1.57004
0.025	0.518787	1.64507
0.025	0.544411	1.64255
0.025	0.570034	1.58972
0.025	0.595658	1.55567
0.025	0.621281	1.57097
0.025	0.646905	1.5873
0.025	0.672529	1.54759
0.025	0.698152	1.45187
0.025	0.723776	1.34305
0.025	0.749399	1.26775
0.025	0.775023	1.24276
0.025	0.800646	1.24422
0.025	0.82627	1.23566
0.025	0.851894	1.20713
0.025	0.877517	1.18271
0.025	0.903141	1.18375
0.025	0.928764	1.20285
0.025	0.954388	1.22549
0.025	0.980011	1.24622
0.025	1.00563	1.26555
0.025	1.03126	1.27917
0.025	1.05688	1.26944
0.025	1.08251	1.2258
0.025	1.10813	1.1674
0.025	1.13375	1.12847
0.025	1.15938	1.11987
0.025	1.185	1.12137
0.05	-1.19799	0.828702
0.05	-1.17237	0.829326
0.05	-1.14674	0.824864
0.05	-1.12112	0.811718
0.05	-1.0955	0.800791
0.05	-1.06987	0.809995
0.05	-1.04425	0.842864
0.05	-1.01863	0.888315
0.05	-0.993003	0.937825
0.05	-0.96738	0.984222
0.05	-0.941756	1.01134
0.05	-0.916132	1.01588
0.05	-0.890509	1.01466
0.05	-0.864885	1.01542
0.05	-0.839262	1.01926
0.05	-0.813638	1.02952
0.05	-0.788015	1.03243
0.05	-0.762391	1.00869
0.05	-0.736768	0.963657
0.05	-0.711144	0.922701
0.05	-0.68552	0.910378
0.05	-0.659897	0.931011
0.05	-0.634273	0.96964
0.05	-0.60865	1.01503
0.05	-0.583026	1.06425
0.05	-0.557403	1.11231
0.05	-0.531779	1.15619
0.05	-0.506155	1.19911
0.05	-0.480532	1.23783
0.05	-0.454908	1.25838
0.05	-0.429285	1.2495
0.05	-0.403661	1.20674
0.05	-0.378038	1.12627
0.05	-0.352414	1.01221
0.05	-0.32679	0.876361
0.05	-0.301167	0.72937
0.05	-0.275543	0.584492
0.05	-0.24992	0.455141
0.05	-0.224296	0.350694
0.05	-0.198673	0.271613
0.05	-0.173049	0.206359
0.05	-0.147426	0.146714
0.05	-0.121802	0.102638
0.05	-0.0961784	0.0867769
0.05	-0.0705548	0.0925626
0.05	-0.0449312	0.0960644
0.05	-0.0193077	0.0875674
0.05	0.0063159	0.0806394
0.05	0.0319395	0.0785294
0.05	0.057563	0.0692935
0.05	0.0831866	0.0533249
0.05	0.10881	0.0486959
0.05	0.134434	0.0619157
0.05	0.160057	0.0824531
0.05	0.185681	0.104922
0.05	0.211304	0.134891
0.05	0.236928	0.18191
0.05	0.262552	0.254798
0.05	0.288175	0.358418
0.05	0.313799	0.49307
0.05	0.339422	0.656725
0.05	0.365046	0.840966
0.05	0.390669	1.02568
0.05	0.416293	1.18443
0.05	0.441917	1.30602
0.05	0.46754	1.39518
0.05	0.493164	1.45794
0.05	0.518787	1.49359
0.05	0.544411	1.49416
0.05	0.570034	1.45834
0.05	0.595658	1.40951
0.05	0.621281	1.37409
0.05	0.646905	1.35284
0.05	0.672529	1.32867
0.05	0.698152	1.28891
0.05	0.723776	1.24012
0.05	0.749399	1.201
0.05	0.775023	1.18211
0.05	0.800646	1.17813
0.05	0.82627	1.18029
0.05	0.851894	1.18922
0.05	0.877517	1.21488
0.05	0.903141	1.26183
0.05	0.928764	1.31324
0.05	0.954388	1.3463
0.05	0.980011	1.35996
0.05	1.00563	1.36612
0.05	1.03126	1.36754
0.05	1.05688	1.35537
0.05	1.08251	1.32461
0.05	1.10813	1.28403
0.05	1.13375	1.25073
0.05	1.15938	1.23311
0.05	1.185	1.2239
0.075	-1.19799	0.802496
0.075	-1.17237	0.809456
0.075	-1.14674	0.807624
0.075	-1.12112	0.797789
0.075	-1.0955	0.792036
0.075	-1.06987	0.809288
0.075	-1.04425	0.849674
0.075	-1.01863	0.896241
0.075	-0.993003	0.94025
0.075	-0.96738	0.980336
0.075	-0.941756	1.00587
0.075	-0.916132	1.01278
0.075	-0.890509	1.01581
0.075	-0.864885	1.02612
0.075	-0.839262	1.04599
0.075	-0.813638	1.07384
0.075	-0.788015	1.09097
0.075	-0.762391	1.07504
0.075	-0.736768	1.0325
0.075	-0.711144	0.992388
0.075	-0.68552	0.977871
0.075	-0.659897	0.986987
0.075	-0.634273	1.00346
0.075	-0.60865	1.02258
0.075	-0.583026	1.04847
0.075	-0.557403	1.08123
0.075	-0.531779	1.11961
0.075	-0.506155	1.16628
0.075	-0.480532	1.21695
0.075	-0.454908	1.25147
0.075	-0.429285	1.25244
0.075	-0.403661	1.21527
0.075	-0.378038	1.1367
0.075	-0.352414	1.02281
0.075	-0.32679	0.890092
0.075	-0.301167	0.747389
0.075	-0.275543	0.598846
0.075	-0.24992	0.458056
0.075	-0.224296	0.343524
0.075	-0.198673	0.259726
0.075	-0.173049	0.194439
0.075	-0.147426	0.140614
0.075	-0.121802	0.107294
0.075	-0.0961784	0.0997813
0.075	-0.0705548	0.104373
0.075	-0.0449312	0.0978078
0.075	-0.0193077	0.0770781
0.075	0.0063159	0.0636894
0.075	0.0319395	0.0647809
0.075	0.057563	0.0627958
0.075	0.0831866	0.0504333
0.075	0.10881	0.0426598
0.075	0.134434	0.0470758
0.075	0.160057	0.0577784
0.075	0.185681	0.0753953
0.075	0.211304	0.107128
0.075	0.236928	0.158651
0.075	0.262552	0.24193
0.075	0.288175	0.363561
0.075	0.313799	0.50862
0.075	0.339422	0.663074
0.075	0.365046	0.823628
0.075	0.390669	0.983738
0.075	0.416293	1.12848
0.075	0.441917	1.24439
0.075	0.46754	1.3255
0.075	0.493164	1.37093
0.075	0.518787	1.38533
0.075	0.544411	1.37508
0.075	0.570034	1.34653
0.075	0.595658	1.31426
0.075	0.621281	1.29314
0.075	0.646905	1.28568
0.075	0.672529	1.27788
0.075	0.698152	1.25585
0.075	0.723776	1.22744
0.075	0.749399	1.20604
0.075	0.775023	1.1943
0.075	0.800646	1.18935
0.075	0.82627	1.1946
0.075	0.851894	1.21795
0.075	0.877517	1.25747
0.075	0.903141	1.30452
0.075	0.928764	1.34887
0.075	0.954388	1.38212
0.075	0.980011	1.4103
0.075	1.00563	1.43976
0.075	1.03126	1.46281
0.075	1.05688	1.46734
0.075	1.08251	1.44789
0.075	1.10813	1.40723
0.075	1.13375	1.35535
0.075	1.15938	1.30565
0.075	1.185	1.26655
0.1	-1.19799	0.772925
0.1	-1.17237	0.785666
0.1	-1.14674	0.795835
0.1	-1.12112	0.801286
0.1	-1.0955	0.809741
0.1	-1.06987	0.834583
0.1	-1.04425	0.873151
0.1	-1.01863	0.909509
0.1	-0.993003	0.937072
0.1	-0.96738	0.959366
0.1	-0.941756	0.976172
0.1	-0.916132	0.987307
0.1	-0.890509	0.999593
0.1	-0.864885	1.01847
0.1	-0.839262	1.04211
0.1	-0.813638	1.06615
0.1	-0.788015	1.08066
0.1	-0.762391	1.07219
0.1	-0.736768	1.04597
0.1	-0.711144	1.02547
0.1	-0.68552	1.02137
0.1	-0.659897	1.02282
0.1	-0.634273	1.02247
0.1	-0.60865	1.02753
0.1	-0.583026	1.04425
0.1	-0.557403	1.07317
0.1	-0.531779	1.11344
0.1	-0.506155	1.16372
0.1	-0.480532	1.21911
0.1	-0.454908	1.25789
0.1	-0.429285	1.25385
0.1	-0.403661	1.20067
0.1	-0.378038	1.10639
0.1	-0.352414	0.987059
0.1	-0.32679	0.858081
0.1	-0.301167	0.720562
0.1	-0.275543	0.572479
0.1	-0.24992	0.428414
0.1	-0.224296	0.309676
0.1	-0.198673	0.222923
0.1	-0.173049	0.160883
0.1	-0.147426	0.117816
0.1	-0.121802	0.0935798
0.1	-0.0961784	0.0847901
0.1	-0.0705548	0.0796968
0.1	-0.0449312	0.0658303
0.1	-0.0193077	0.0468934
0.1	0.0063159	0.0397774
0.1	0.0319395	0.0462564
0.1	0.057563	0.0493709
0.1	0.0831866	0.0439404
0.1	0.10881	0.0410731
0.1	0.134434	0.0438909
0.1	0.160057	0.0475089
0.1	0.185681	0.0569602
0.1	0.211304	0.0849071
0.1	0.236928	0.138646
0.1	0.262552	0.226638
0.1	0.288175	0.350966
0.1	0.313799	0.492171
0.1	0.339422	0.63292
0.1	0.365046	0.771937
0.1	0.390669	0.911545
0.1	0.416293	1.04805
0.1	0.441917	1.16971
0.1	0.46754	1.26305
0.1	0.493164	1.31853
0.1	0.518787	1.33733
0.1	0.544411	1.33433
0.1	0.570034	1.33216
0.1	0.595658	1.34399
0.1	0.621281	1.36058
0.1	0.646905	1.36731
0.1	0.672529	1.35557
0.1	0.698152	1.32819
0.1	0.723776	1.30232
0.1	0.749399	1.28748
0.1	0.775023	1.2789
0.1	0.800646	1.26907
0.1	0.82627	1.26215
0.1	0.851894	1.27079
0.1	0.877517	1.29053
0.1	0.903141	1.3096
0.1	0.928764	1.32813
0.1	0.954388	1.35135
0.1	0.980011	1.38274
0.1	1.00563	1.41588
0.1	1.03126	1.43867
0.1	1.05688	1.44377
0.1	1.08251	1.42848
0.1	1.10813	1.39472
0.1	1.13375	1.34736
0.1	1.15938	1.29252
0.1	1.185	1.23782
0.125	-1.19799	0.811911
0.125	-1.17237	0.819633
0.125	-1.14674	0.833244
0.125	-1.12112	0.845723
0.125	-1.0955	0.857361
0.125	-1.06987	0.876278
0.125	-1.04425	0.90473
0.125	-1.01863	0.931446
0.125	-0.993003	0.945206
0.125	-0.96738	0.951651
0.125	-0.941756	0.962305
0.125	-0.916132	0.973029
0.125	-0.890509	0.975685
0.125	-0.864885	0.975428
0.125	-0.839262	0.977863
0.125	-0.813638	0.984046
0.125	-0.788015	0.992532
0.125	-0.762391	0.995562
0.125	-0.736768	0.994548
0.125	-0.711144	1.00295
0.125	-0.68552	1.02093
0.125	-0.659897	1.03557
0.125	-0.634273	1.04331
0.125	-0.60865	1.05366
0.125	-0.583026	1.07647
0.125	-0.557403	1.11311
0.125	-0.531779	1.15538
0.125	-0.506155	1.19536
0.125	-0.480532	1.23389
0.125	-0.454908	1.26011
0.125	-0.429285	1.24902
0.125	-0.403661	1.19139
0.125	-0.378038	1.09808
0.125	-0.352414	0.985891
0.125	-0.32679	0.863323
0.125	-0.301167	0.726695
0.125	-0.275543	0.578307
0.125	-0.24992	0.435033
0.125	-0.224296	0.313836
0.125	-0.198673	0.222316
0.125	-0.173049	0.158877
0.125	-0.147426	0.117014
0.125	-0.121802	0.0906633
0.125	-0.0961784	0.0747959
0.125	-0.0705548	0.0617242
0.125	-0.0449312	0.0466898
0.125	-0.0193077	0.0355573
0.125	0.0063159	0.035862
0.125	0.0319395	0.042658
0.125	0.057563	0.045758
0.125	0.0831866	0.0468938
0.125	0.10881	0.0523461
0.125	0.134434	0.0613336
0.125	0.160057	0.0693769
0.125	0.185681	0.0791158
0.125	0.211304	0.104861
0.125	0.236928	0.160181
0.125	0.262552	0.249304
0.125	0.288175	0.367056
0.125	0.313799	0.50206
0.125	0.339422	0.644397
0.125	0.365046	0.784729
0.125	0.390669	0.916872
0.125	0.416293	1.04117
0.125	0.441917	1.15535
0.125	0.46754	1.25019
0.125	0.493164	1.31353
0.125	0.518787	1.34295
0.125	0.544411	1.3562
0.125	0.570034	1.38045
0.125	0.595658	1.42145
0.125	0.621281	1.45357
0.125	0.646905	1.4574
0.125	0.672529	1.43836
0.125	0.698152	1.41132
0.125	0.723776	1.39065
0.125	0.749399	1.38252
0.125	0.775023	1.38062
0.125	0.800646	1.36993
0.125	0.82627	1.34689
0.125	0.851894	1.32725
0.125	0.877517	1.3162
0.125	0.903141	1.3085
0.125	0.928764	1.30766
0.125	0.954388	1.31866
0.125	0.980011	1.33659
0.125	1.00563	1.34648
0.125	1.03126	1.33939
0.125	1.05688	1.32082
0.125	1.08251	1.29813
0.125	1.10813	1.27276
0.125	1.13375	1.24192
0.125	1.15938	1.1997
0.125	1.185	1.1459
0.15	-1.19799	0.8617
0.15	-1.17237	0.8686
0.15	-1.14674	0.885101
0.15	-1.12112	0.89649
0.15	-1.0955	0.897176
0.15	-1.06987	0.900031
0.15	-1.04425	0.916918
0.15	-1.01863	0.937541
0.15	-0.993003	0.943743
0.15	-0.96738	0.943642
0.15	-0.941756	0.9578
0.15	-0.916132	0.975048
0.15	-0.890509	0.972459
0.15	-0.864885	0.954691
0.15	-0.839262	0.938206
0.15	-0.813638	0.932489
0.15	-0.788015	0.938897
0.15	-0.762391	0.948818
0.15	-0.736768	0.957737
0.15	-0.711144	0.97328
0.15	-0.68552	1.00001
0.15	-0.659897	1.02986
0.15	-0.634273	1.05235
0.15	-0.60865	1.07234
0.15	-0.583026	1.10469
0.15	-0.557403	1.14907
0.15	-0.531779	1.18934
0.15	-0.506155	1.21708
0.15	-0.480532	1.23865
0.15	-0.454908	1.25313
0.15	-0.429285	1.24489
0.15	-0.403661	1.20253
0.15	-0.378038	1.12502
0.15	-0.352414	1.01972
0.15	-0.32679	0.894835
0.15	-0.301167	0.753705
0.15	-0.275543	0.606464
0.15	-0.24992	0.468248
0.15	-0.224296	0.350082
0.15	-0.198673	0.259058
0.15	-0.173049	0.192727
0.15	-0.147426	0.142624
0.15	-0.121802	0.106505
0.15	-0.0961784	0.0850301
0.15	-0.0705548	0.0698701
0.15	-0.0449312	0.0527013
0.15	-0.0193077	0.0410197
0.15	0.0063159	0.0413428
0.15	0.0319395	0.0443284
0.15	0.057563	0.0457493
0.15	0.0831866	0.0523359
0.15	0.10881	0.0651652
0.15	0.134434	0.0835013
0.15	0.160057	0.104303
0.15	0.185681	0.124046
0.15	0.211304	0.15379
0.15	0.236928	0.209907
0.15	0.262552	0.295768
0.15	0.288175	0.408402
0.15	0.313799	0.548594
0.15	0.339422	0.709058
0.15	0.365046	0.866825
0.15	0.390669	1.00306
0.15	0.416293	1.11922
0.15	0.441917	1.22147
0.15	0.46754	1.3071
0.15	0.493164	1.36707
0.15	0.518787	1.3958
0.15	0.544411	1.40767
0.15	0.570034	1.42877
0.15	0.595658	1.45976
0.15	0.621281	1.47326
0.15	0.646905	1.45985
0.15	0.672529	1.43771
0.15	0.698152	1.41904
0.15	0.723776	1.40562
0.15	0.749399	1.40211
0.15	0.775023	1.40584
0.15	0.800646	1.39952
0.15	0.82627	1.37316
0.15	0.851894	1.34062
0.15	0.877517	1.31651
0.15	0.903141	1.30054
0.15	0.928764	1.29126
0.15	0.954388	1.29042
0.15	0.980011	1.29178
0.15	1.00563	1.27913
0.15	1.03126	1.24886
0.15	1.05688	1.21805
0.15	1.08251	1.19851
0.15	1.10813	1.18219
0.15	1.13375	1.15969
0.15	1.15938	1.12379
0.15	1.185	1.07106
0.175	-1.19799	0.877449
0.175	-1.17237	0.884695
0.175	-1.14674	0.900669
0.175	-1.12112	0.909847
0.175	-1.0955	0.904983
0.175	-1.06987	0.898925
0.175	-1.04425	0.905119
0.175	-1.01863	0.919985
0.175	-0.993003	0.929482
0.175	-0.96738	0.935113
0.175	-0.941756	0.951404
0.175	-0.916132	0.972657
0.175	-0.890509	0.980764
0.175	-0.864885	0.97462
0.175	-0.839262	0.965662
0.175	-0.813638	0.961841
0.175	-0.788015	0.963474
0.175	-0.762391	0.964751
0.175	-0.736768	0.962529
0.175	-0.711144	0.965709
0.175	-0.68552	0.984999
0.175	-0.659897	1.0135
0.175	-0.634273	1.03763
0.175	-0.60865	1.06254
0.175	-0.583026	1.101
0.175	-0.557403	1.14757
0.175	-0.531779	1.18679
0.175	-0.506155	1.21429
0.175	-0.480532	1.2365
0.175	-0.454908	1.2546
0.175	-0.429285	1.25821
0.175	-0.403661	1.23389
0.175	-0.378038	1.16979
0.175	-0.352414	1.06446
0.175	-0.32679	0.930991
0.175	-0.301167	0.785798
0.175	-0.275543	0.642323
0.175	-0.24992	0.508328
0.175	-0.224296	0.390874
0.175	-0.198673	0.297905
0.175	-0.173049	0.226504
0.175	-0.147426	0.168483
0.175	-0.121802	0.125443
0.175	-0.0961784	0.101397
0.175	-0.0705548	0.0867717
0.175	-0.0449312	0.0691672
0.175	-0.0193077	0.0544898
0.175	0.0063159	0.0493078
0.175	0.0319395	0.0472285
0.175	0.057563	0.0517246
0.175	0.0831866	0.0672525
0.175	0.10881	0.083888
0.175	0.134434	0.101933
0.175	0.160057	0.127917
0.175	0.185681	0.160352
0.175	0.211304	0.20297
0.175	0.236928	0.263532
0.175	0.262552	0.34587
0.175	0.288175	0.455588
0.175	0.313799	0.595963
0.175	0.339422	0.757971
0.175	0.365046	0.922588
0.175	0.390669	1.07017
0.175	0.416293	1.19438
0.175	0.441917	1.29989
0.175	0.46754	1.38982
0.175	0.493164	1.4564
0.175	0.518787	1.48546
0.175	0.544411	1.48479
0.175	0.570034	1.48317
0.175	0.595658	1.48737
0.175	0.621281	1.47821
0.175	0.646905	1.4513
0.175	0.672529	1.42167
0.175	0.698152	1.39472
0.175	0.723776	1.36817
0.175	0.749399	1.34891
0.175	0.775023	1.34003
0.175	0.800646	1.32859
0.175	0.82627	1.30299
0.175	0.851894	1.27126
0.175	0.877517	1.24757
0.175	0.903141	1.23314
0.175	0.928764	1.22466
0.175	0.954388	1.22246
0.175	0.980011	1.2201
0.175	1.00563	1.20558
0.175	1.03126	1.18242
0.175	1.05688	1.16935
0.175	1.08251	1.16871
0.175	1.10813	1.16247
0.175	1.13375	1.1443
0.175	1.15938	1.11435
0.175	1.185	1.06713
0.2	-1.19799	0.871331
0.2	-1.17237	0.861519
0.2	-1.14674	0.862965
0.2	-1.12112	0.871885
0.2	-1.0955	0.87482
0.2	-1.06987	0.869192
0.2	-1.04425	0.865955
0.2	-1.01863	0.875415
0.2	-0.993003	0.889578
0.2	-0.96738	0.896743
0.2	-0.941756	0.901665
0.2	-0.916132	0.91368
0.2	-0.890509	0.934253
0.2	-0.864885	0.957304
0.2	-0.839262	0.974492
0.2	-0.813638	0.981864
0.2	-0.788015	0.980027
0.2	-0.762391	0.971901
0.2	-0.736768	0.962791
0.2	-0.711144	0.963964
0.2	-0.68552	0.982318
0.2	-0.659897	1.00554
0.2	-0.634273	1.02332
0.2	-0.60865	1.0482
0.2	-0.583026	1.0919
0.2	-0.557403	1.14256
0.2	-0.531779	1.18181
0.2	-0.506155	1.20865
0.2	-0.480532	1.23497
0.2	-0.454908	1.26327
0.2	-0.429285	1.27902
0.2	-0.403661	1.26382
0.2	-0.378038	1.2054
0.2	-0.352414	1.10108
0.2	-0.32679	0.962627
0.2	-0.301167	0.810383
0.2	-0.275543	0.661216
0.2	-0.24992	0.52403
0.2	-0.224296	0.404021
0.2	-0.198673	0.30528
0.2	-0.173049	0.2278
0.2	-0.147426	0.169699
0.2	-0.121802	0.131524
0.2	-0.0961784	0.110394
0.2	-0.0705548	0.0960398
0.2	-0.0449312	0.0825266
0.2	-0.0193077	0.0727563
0.2	0.0063159	0.0654238
0.2	0.0319395	0.0593194
0.2	0.057563	0.0669205
0.2	0.0831866	0.0887936
0.2	0.10881	0.104046
0.2	0.134434	0.109392
0.2	0.160057	0.122435
0.2	0.185681	0.154486
0.2	0.211304	0.205764
0.2	0.236928	0.273669
0.2	0.262552	0.361407
0.2	0.288175	0.476261
0.2	0.313799	0.613614
0.2	0.339422	0.764716
0.2	0.365046	0.926102
0.2	0.390669	1.08317
0.2	0.416293	1.2182
0.2	0.441917	1.32992
0.2	0.46754	1.42456
0.2	0.493164	1.49372
0.2	0.518787	1.52222
0.2	0.544411	1.51767
0.2	0.570034	1.50499
0.2	0.595658	1.49282
0.2	0.621281	1.47375
0.2	0.646905	1.44797
0.2	0.672529	1.42198
0.2	0.698152	1.39448
0.2	0.723776	1.36155
0.2	0.749399	1.32747
0.2	0.775023	1.2999
0.2	0.800646	1.27618
0.2	0.82627	1.24708
0.2	0.851894	1.21083
0.2	0.877517	1.17288
0.2	0.903141	1.14199
0.2	0.928764	1.12786
0.2	0.954388	1.13065
0.2	0.980011	1.13604
0.2	1.00563	1.13224
0.2	1.03126	1.12577
0.2	1.05688	1.1297
0.2	1.08251	1.13919
0.2	1.10813	1.14062
0.2	1.13375	1.13268
0.2	1.15938	1.11453
0.2	1.185	1.0793
0.225	-1.19799	0.838382
0.225	-1.17237	0.81987
0.225	-1.14674	0.816994
0.225	-1.12112	0.831354
0.225	-1.0955	0.840051
0.225	-1.06987	0.831117
0.225	-1.04425	0.820342
0.225	-1.01863	0.82629
0.225	-0.993003	0.837957
0.225	-0.96738	0.836147
0.225	-0.941756	0.825315
0.225	-0.916132	0.823168
0.225	-0.890509	0.841616
0.225	-0.864885	0.873138
0.225	-0.839262	0.897898
0.225	-0.813638	0.907689
0.225	-0.788015	0.908174
0.225	-0.762391	0.909083
0.225	-0.736768	0.917863
0.225	-0.711144	0.939299
0.225	-0.68552	0.971968
0.225	-0.659897	1.00412
0.225	-0.634273	1.03006
0.225	-0.60865	1.06226
0.225	-0.583026	1.11246
0.225	-0.557403	1.16826
0.225	-0.531779	1.2053
0.225	-0.506155	1.22164
0.225	-0.480532	1.23576
0.225	-0.454908	1.25471
0.225	-0.429285	1.2638
0.225	-0.403661	1.24322
0.225	-0.378038	1.18495
0.225	-0.352414	1.08835
0.225	-0.32679	0.956886
0.225	-0.301167	0.803657
0.225	-0.275543	0.648427
0.225	-0.24992	0.508354
0.225	-0.224296	0.388842
0.225	-0.198673	0.287089
0.225	-0.173049	0.204859
0.225	-0.147426	0.148574
0.225	-0.121802	0.117748
0.225	-0.0961784	0.0997874
0.225	-0.0705548	0.0839096
0.225	-0.0449312	0.0736976
0.225	-0.0193077	0.0718416
0.225	0.0063159	0.0694449
0.225	0.0319395	0.0640355
0.225	0.057563	0.0714118
0.225	0.0831866	0.0948774
0.225	0.10881	0.110702
0.225	0.134434	0.108062
0.225	0.160057	0.106638
0.225	0.185681	0.128263
0.225	0.211304	0.178377
0.225	0.236928	0.254769
0.225	0.262552	0.355114
0.225	0.288175	0.476592
0.225	0.313799	0.610295
0.225	0.339422	0.750177
0.225	0.365046	0.897097
0.225	0.390669	1.04212
0.225	0.416293	1.16882
0.225	0.441917	1.26971
0.225	0.46754	1.34616
0.225	0.493164	1.39693
0.225	0.518787	1.42358
0.225	0.544411	1.43386
0.225	0.570034	1.43419
0.225	0.595658	1.42882
0.225	0.621281	1.42231
0.225	0.646905	1.41688
0.225	0.672529	1.41043
0.225	0.698152	1.39763
0.225	0.723776	1.3753
0.225	0.749399	1.34439
0.225	0.775023	1.31277
0.225	0.800646	1.28437
0.225	0.82627	1.25283
0.225	0.851894	1.20995
0.225	0.877517	1.15587
0.225	0.903141	1.10787
0.225	0.928764	1.08355
0.225	0.954388	1.07938
0.225	0.980011	1.08025
0.225	1.00563	1.07901
0.225	1.03126	1.07899
0.225	1.05688	1.08212
0.225	1.08251	1.08251
0.225	1.10813	1.0806
0.225	1.13375	1.07949
0.225	1.15938	1.07055
0.225	1.185	1.04587
0.25	-1.19799	0.798982
0.25	-1.17237	0.792443
0.25	-1.14674	0.803916
0.25	-1.12112	0.823849
0.25	-1.0955	0.830007
0.25	-1.06987	0.816569
0.25	-1.04425	0.802483
0.25	-1.01863	0.805195
0.25	-0.993003	0.815001
0.25	-0.96738	0.816178
0.25	-0.941756	0.808605
0.25	-0.916132	0.801154
0.25	-0.890509	0.805592
0.25	-0.864885	0.822016
0.25	-0.839262	0.836594
0.25	-0.813638	0.841795
0.25	-0.788015	0.84123
0.25	-0.762391	0.844228
0.25	-0.736768	0.859587
0.25	-0.711144	0.890212
0.25	-0.68552	0.933123
0.25	-0.659897	0.982019
0.25	-0.634273	1.03101
0.25	-0.60865	1.07911
0.25	-0.583026	1.13113
0.25	-0.557403	1.18164
0.25	-0.531779	1.21281
0.25	-0.506155	1.22211
0.25	-0.480532	1.22237
0.25	-0.454908	1.21925
0.25	-0.429285	1.20684
0.25	-0.403661	1.17337
0.25	-0.378038	1.11295
0.25	-0.352414	1.02441
0.25	-0.32679	0.904319
0.25	-0.301167	0.757282
0.25	-0.275543	0.602157
0.25	-0.24992	0.462648
0.25	-0.224296	0.349359
0.25	-0.198673	0.255079
0.25	-0.173049	0.175788
0.25	-0.147426	0.120497
0.25	-0.121802	0.0929763
0.25	-0.0961784	0.0777523
0.25	-0.0705548	0.0614036
0.25	-0.0449312	0.0504648
0.25	-0.0193077	0.048374
0.25	0.0063159	0.0463751
0.25	0.0319395	0.0427543
0.25	0.057563	0.0502188
0.25	0.0831866	0.0713406
0.25	0.10881	0.0860057
0.25	0.134434	0.0858543
0.25	0.160057	0.0899001
0.25	0.185681	0.115817
0.25	0.211304	0.165451
0.25	0.236928	0.239374
0.25	0.262552	0.337472
0.25	0.288175	0.452786
0.25	0.313799	0.576875
0.25	0.339422	0.705966
0.25	0.365046	0.837846
0.25	0.390669	0.965935
0.25	0.416293	1.07829
0.25	0.441917	1.16311
0.25	0.46754	1.21813
0.25	0.493164	1.25218
0.25	0.518787	1.28057
0.25	0.544411	1.30845
0.25	0.570034	1.33004
0.25	0.595658	1.34471
0.25	0.621281	1.35767
0.25	0.646905	1.36814
0.25	0.672529	1.36923
0.25	0.698152	1.35651
0.25	0.723776	1.33476
0.25	0.749399	1.31054
0.25	0.775023	1.28803
0.25	0.800646	1.26521
0.25	0.82627	1.23562
0.25	0.851894	1.19516
0.25	0.877517	1.14738
0.25	0.903141	1.10754
0.25	0.928764	1.08281
0.25	0.954388	1.06618
0.25	0.980011	1.0537
0.25	1.00563	1.04498
0.25	1.03126	1.03975
0.25	1.05688	1.03335
0.25	1.08251	1.01807
0.25	1.10813	1.00269
0.25	1.13375	0.997601
0.25	1.15938	0.994541
0.25	1.185	0.983604
0.275	-1.19799	0.848552
0.275	-1.17237	0.856556
0.275	-1.14674	0.876038
0.275	-1.12112	0.887203
0.275	-1.0955	0.881352
0.275	-1.06987	0.864747
0.275	-1.04425	0.852751
0.275	-1.01863	0.854159
0.275	-0.993003	0.861991
0.275	-0.96738	0.866639
0.275	-0.941756	0.863343
0.275	-0.916132	0.854243
0.275	-0.890509	0.848635
0.275	-0.864885	0.852256
0.275	-0.839262	0.860245
0.275	-0.813638	0.864084
0.275	-0.788015	0.859268
0.275	-0.762391	0.851169
0.275	-0.736768	0.853252
0.275	-0.711144	0.873059
0.275	-0.68552	0.90617
0.275	-0.659897	0.949097
0.275	-0.634273	1.00084
0.275	-0.60865	1.05227
0.275	-0.583026	1.09687
0.275	-0.557403	1.13438
0.275	-0.531779	1.16188
0.275	-0.506155	1.17895
0.275	-0.480532	1.18495
0.275	-0.454908	1.17869
0.275	-0.429285	1.16345
0.275	-0.403661	1.13411
0.275	-0.378038	1.07972
0.275	-0.352414	0.996879
0.275	-0.32679	0.883567
0.275	-0.301167	0.742455
0.275	-0.275543	0.590706
0.275	-0.24992	0.453966
0.275	-0.224296	0.347107
0.275	-0.198673	0.260321
0.275	-0.173049	0.182671
0.275	-0.147426	0.12495
0.275	-0.121802	0.097517
0.275	-0.0961784	0.0839551
0.275	-0.0705548	0.0665441
0.275	-0.0449312	0.0528307
0.275	-0.0193077	0.0479406
0.275	0.0063159	0.0435911
0.275	0.0319395	0.0382803
0.275	0.057563	0.0420954
0.275	0.0831866	0.0579017
0.275	0.10881	0.0733359
0.275	0.134434	0.085902
0.275	0.160057	0.106221
0.275	0.185681	0.137924
0.275	0.211304	0.178868
0.275	0.236928	0.237198
0.275	0.262552	0.324648
0.275	0.288175	0.436382
0.275	0.313799	0.559529
0.275	0.339422	0.689071
0.275	0.365046	0.821228
0.275	0.390669	0.945284
0.275	0.416293	1.04814
0.275	0.441917	1.12259
0.275	0.46754	1.17159
0.275	0.493164	1.20627
0.275	0.518787	1.23807
0.275	0.544411	1.26616
0.275	0.570034	1.28513
0.275	0.595658	1.29535
0.275	0.621281	1.30169
0.275	0.646905	1.30583
0.275	0.672529	1.30093
0.275	0.698152	1.28076
0.275	0.723776	1.25399
0.275	0.749399	1.23473
0.275	0.775023	1.22436
0.275	0.800646	1.21295
0.275	0.82627	1.19628
0.275	0.851894	1.17871
0.275	0.877517	1.16138
0.275	0.903141	1.14432
0.275	0.928764	1.12442
0.275	0.954388	1.10018
0.275	0.980011	1.07746
0.275	1.00563	1.059
0.275	1.03126	1.04575
0.275	1.05688	1.03202
0.275	1.08251	1.00581
0.275	1.10813	0.975202
0.275	1.13375	0.956528
0.275	1.15938	0.948672
0.275	1.185	0.94108
0.3	-1.19799	0.960158
0.3	-1.17237	0.983629
0.3	-1.14674	1.00068
0.3	-1.12112	0.994917
0.3	-1.0955	0.976902
0.3	-1.06987	0.964032
0.3	-1.04425	0.962893
0.3	-1.01863	0.96996
0.3	-0.993003	0.977282
0.3	-0.96738	0.975094
0.3	-0.941756	0.960299
0.3	-0.916132	0.944117
0.3	-0.890509	0.937736
0.3	-0.864885	0.941173
0.3	-0.839262	0.949098
0.3	-0.813638	0.95616
0.3	-0.788015	0.955281
0.3	-0.762391	0.945871
0.3	-0.736768	0.942012
0.3	-0.711144	0.954073
0.3	-0.68552	0.972662
0.3	-0.659897	0.989554
0.3	-0.634273	1.01218
0.3	-0.60865	1.04103
0.3	-0.583026	1.06686
0.3	-0.557403	1.08922
0.3	-0.531779	1.11293
0.3	-0.506155	1.13679
0.3	-0.480532	1.15343
0.3	-0.454908	1.16125
0.3	-0.429285	1.16318
0.3	-0.403661	1.14981
0.3	-0.378038	1.107
0.3	-0.352414	1.03162
0.3	-0.32679	0.924435
0.3	-0.301167	0.789745
0.3	-0.275543	0.645751
0.3	-0.24992	0.516496
0.3	-0.224296	0.412785
0.3	-0.198673	0.324919
0.3	-0.173049	0.244701
0.3	-0.147426	0.183564
0.3	-0.121802	0.152654
0.3	-0.0961784	0.138377
0.3	-0.0705548	0.122969
0.3	-0.0449312	0.112465
0.3	-0.0193077	0.112386
0.3	0.0063159	0.110422
0.3	0.0319395	0.0992734
0.3	0.057563	0.0922982
0.3	0.0831866	0.102109
0.3	0.10881	0.122992
0.3	0.134434	0.149327
0.3	0.160057	0.178611
0.3	0.185681	0.207229
0.3	0.211304	0.239426
0.3	0.236928	0.290941
0.3	0.262552	0.377533
0.3	0.288175	0.493104
0.3	0.313799	0.621608
0.3	0.339422	0.758676
0.3	0.365046	0.900051
0.3	0.390669	1.02864
0.3	0.416293	1.12819
0.3	0.441917	1.19816
0.3	0.46754	1.24712
0.3	0.493164	1.284
0.3	0.518787	1.31395
0.3	0.544411	1.32985
0.3	0.570034	1.32503
0.3	0.595658	1.30729
0.3	0.621281	1.28964
0.3	0.646905	1.27681
0.3	0.672529	1.26391
0.3	0.698152	1.24628
0.3	0.723776	1.22917
0.3	0.749399	1.22199
0.3	0.775023	1.22153
0.3	0.800646	1.21703
0.3	0.82627	1.21075
0.3	0.851894	1.21272
0.3	0.877517	1.21781
0.3	0.903141	1.21521
0.3	0.928764	1.20357
0.3	0.954388	1.1847
0.3	0.980011	1.16104
0.3	1.00563	1.13831
0.3	1.03126	1.12196
0.3	1.05688	1.10668
0.3	1.08251	1.08055
0.3	1.10813	1.04888
0.3	1.13375	1.02478
0.3	1.15938	1.00773
0.3	1.185	0.988008
0.325	-1.19799	1.01508
0.325	-1.17237	1.03479
0.325	-1.14674	1.04127
0.325	-1.12112	1.02905
0.325	-1.0955	1.01421
0.325	-1.06987	1.01357
0.325	-1.04425	1.02421
0.325	-1.01863	1.03672
0.325	-0.993003	1.04757
0.325	-0.96738	1.04668
0.325	-0.941756	1.03146
0.325	-0.916132	1.02152
0.325	-0.890509	1.03
0.325	-0.864885	1.04871
0.325	-0.839262	1.06851
0.325	-0.813638	1.08754
0.325	-0.788015	1.09758
0.325	-0.762391	1.09402
0.325	-0.736768	1.09377
0.325	-0.711144	1.11131
0.325	-0.68552	1.13093
0.325	-0.659897	1.13074
0.325	-0.634273	1.11986
0.325	-0.60865	1.1172
0.325	-0.583026	1.12199
0.325	-0.557403	1.13347
0.325	-0.531779	1.15663
0.325	-0.506155	1.18453
0.325	-0.480532	1.20532
0.325	-0.454908	1.21826
0.325	-0.429285	1.22222
0.325	-0.403661	1.20367
0.325	-0.378038	1.15503
0.325	-0.352414	1.08117
0.325	-0.32679	0.983842
0.325	-0.301167	0.862552
0.325	-0.275543	0.730637
0.325	-0.24992	0.608548
0.325	-0.224296	0.503032
0.325	-0.198673	0.409719
0.325	-0.173049	0.330446
0.325	-0.147426	0.273403
0.325	-0.121802	0.241385
0.325	-0.0961784	0.225913
0.325	-0.0705548	0.216281
0.325	-0.0449312	0.213906
0.325	-0.0193077	0.219401
0.325	0.0063159	0.218726
0.325	0.0319395	0.202387
0.325	0.057563	0.18727
0.325	0.0831866	0.193151
0.325	0.10881	0.2145
0.325	0.134434	0.241344
0.325	0.160057	0.270109
0.325	0.185681	0.299343
0.325	0.211304	0.336329
0.325	0.236928	0.394581
0.325	0.262552	0.483203
0.325	0.288175	0.596319
0.325	0.313799	0.72237
0.325	0.339422	0.85841
0.325	0.365046	0.999111
0.325	0.390669	1.12882
0.325	0.416293	1.23277
0.325	0.441917	1.30671
0.325	0.46754	1.35315
0.325	0.493164	1.37767
0.325	0.518787	1.38987
0.325	0.544411	1.39076
0.325	0.570034	1.37699
0.325	0.595658	1.35491
0.325	0.621281	1.33269
0.325	0.646905	1.31233
0.325	0.672529	1.29619
0.325	0.698152	1.28589
0.325	0.723776	1.27973
0.325	0.749399	1.27839
0.325	0.775023	1.28037
0.325	0.800646	1.27893
0.325	0.82627	1.2741
0.325	0.851894	1.27331
0.325	0.877517	1.27436
0.325	0.903141	1.27357
0.325	0.928764	1.27479
0.325	0.954388	1.27303
0.325	0.980011	1.25988
0.325	1.00563	1.24153
0.325	1.03126	1.22678
0.325	1.05688	1.21179
0.325	1.08251	1.18868
0.325	1.10813	1.16513
0.325	1.13375	1.14908
0.325	1.15938	1.13198
0.325	1.185	1.10313
0.35	-1.19799	0.99586
0.35	-1.17237	0.989808
0.35	-1.14674	0.981737
0.35	-1.12112	0.9736
0.35	-1.0955	0.970627
0.35	-1.06987	0.978981
0.35	-1.04425	0.995338
0.35	-1.01863	1.01299
0.35	-0.993003	1.02815
0.35	-0.96738	1.03263
0.35	-0.941756	1.02893
0.35	-0.916132	1.03585
0.35	-0.890509	1.05968
0.35	-0.864885	1.08919
0.35	-0.839262	1.11711
0.35	-0.813638	1.14111
0.35	-0.788015	1.15429
0.35	-0.762391	1.15786
0.35	-0.736768	1.17135
0.35	-0.711144	1.20521
0.35	-0.68552	1.23786
0.35	-0.659897	1.24261
0.35	-0.634273	1.22722
0.35	-0.60865	1.21635
0.35	-0.583026	1.21707
0.35	-0.557403	1.23465
0.35	-0.531779	1.27282
0.35	-0.506155	1.31419
0.35	-0.480532	1.33787
0.35	-0.454908	1.33936
0.35	-0.429285	1.31953
0.35	-0.403661	1.27486
0.35	-0.378038	1.21022
0.35	-0.352414	1.13451
0.35	-0.32679	1.04319
0.35	-0.301167	0.928646
0.35	-0.275543	0.800772
0.35	-0.24992	0.678662
0.35	-0.224296	0.567517
0.35	-0.198673	0.468057
0.35	-0.173049	0.391915
0.35	-0.147426	0.345295
0.35	-0.121802	0.318852
0.35	-0.0961784	0.301186
0.35	-0.0705548	0.28886
0.35	-0.0449312	0.283304
0.35	-0.0193077	0.282621
0.35	0.0063159	0.27848
0.35	0.0319395	0.266592
0.35	0.057563	0.258506
0.35	0.0831866	0.265949
0.35	0.10881	0.281764
0.35	0.134434	0.300306
0.35	0.160057	0.327245
0.35	0.185681	0.365571
0.35	0.211304	0.416509
0.35	0.236928	0.48186
0.35	0.262552	0.564514
0.35	0.288175	0.667741
0.35	0.313799	0.787814
0.35	0.339422	0.914812
0.35	0.365046	1.03831
0.35	0.390669	1.1519
0.35	0.416293	1.25149
0.35	0.441917	1.32857
0.35	0.46754	1.37526
0.35	0.493164	1.39465
0.35	0.518787	1.39896
0.35	0.544411	1.39474
0.35	0.570034	1.38543
0.35	0.595658	1.37674
0.35	0.621281	1.36725
0.35	0.646905	1.35025
0.35	0.672529	1.32882
0.35	0.698152	1.30883
0.35	0.723776	1.28969
0.35	0.749399	1.27596
0.35	0.775023	1.27622
0.35	0.800646	1.2842
0.35	0.82627	1.2872
0.35	0.851894	1.28794
0.35	0.877517	1.29164
0.35	0.903141	1.30051
0.35	0.928764	1.31517
0.35	0.954388	1.32483
0.35	0.980011	1.32185
0.35	1.00563	1.31325
0.35	1.03126	1.30192
0.35	1.05688	1.28353
0.35	1.08251	1.25904
0.35	1.10813	1.23869
0.35	1.13375	1.22346
0.35	1.15938	1.20323
0.35	1.185	1.17441
0.375	-1.19799	0.9732
0.375	-1.17237	0.951404
0.375	-1.14674	0.939893
0.375	-1.12112	0.938491
0.375	-1.0955	0.942178
0.375	-1.06987	0.94929
0.375	-1.04425	0.962507
0.375	-1.01863	0.982616
0.375	-0.993003	1.00177
0.375	-0.96738	1.01102
0.375	-0.941756	1.01512
0.375	-0.916132	1.02617
0.375	-0.890509	1.04565
0.375	-0.864885	1.06779
0.375	-0.839262	1.08986
0.375	-0.813638	1.108
0.375	-0.788015	1.11966
0.375	-0.762391	1.13306
0.375	-0.736768	1.16216
0.375	-0.711144	1.20708
0.375	-0.68552	1.2485
0.375	-0.659897	1.26934
0.375	-0.634273	1.27527
0.375	-0.60865	1.2808
0.375	-0.583026	1.29349
0.375	-0.557403	1.32409
0.375	-0.531779	1.37355
0.375	-0.506155	1.41961
0.375	-0.480532	1.44048
0.375	-0.454908	1.4291
0.375	-0.429285	1.38759
0.375	-0.403661	1.3248
0.375	-0.378038	1.25423
0.375	-0.352414	1.18
0.375	-0.32679	1.08895
0.375	-0.301167	0.974026
0.375	-0.275543	0.847485
0.375	-0.24992	0.724182
0.375	-0.224296	0.60841
0.375	-0.198673	0.506289
0.375	-0.173049	0.431849
0.375	-0.147426	0.38824
0.375	-0.121802	0.361228
0.375	-0.0961784	0.33804
0.375	-0.0705548	0.318358
0.375	-0.0449312	0.302073
0.375	-0.0193077	0.287866
0.375	0.0063159	0.278281
0.375	0.0319395	0.275886
0.375	0.057563	0.281115
0.375	0.0831866	0.293676
0.375	0.10881	0.309761
0.375	0.134434	0.326702
0.375	0.160057	0.351733
0.375	0.185681	0.395133
0.375	0.211304	0.457635
0.375	0.236928	0.531203
0.375	0.262552	0.612738
0.375	0.288175	0.709328
0.375	0.313799	0.822068
0.375	0.339422	0.936572
0.375	0.365046	1.04081
0.375	0.390669	1.13538
0.375	0.416293	1.22554
0.375	0.441917	1.30453
0.375	0.46754	1.36033
0.375	0.493164	1.39389
0.375	0.518787	1.41116
0.375	0.544411	1.41304
0.375	0.570034	1.40568
0.375	0.595658	1.39919
0.375	0.621281	1.39176
0.375	0.646905	1.37071
0.375	0.672529	1.33514
0.375	0.698152	1.29492
0.375	0.723776	1.25581
0.375	0.749399	1.22718
0.375	0.775023	1.22277
0.375	0.800646	1.23722
0.375	0.82627	1.24976
0.375	0.851894	1.25812
0.375	0.877517	1.26946
0.375	0.903141	1.28528
0.375	0.928764	1.30371
0.375	0.954388	1.31596
0.375	0.980011	1.322
0.375	1.00563	1.3279
0.375	1.03126	1.32312
0.375	1.05688	1.30267
0.375	1.08251	1.28146
0.375	1.10813	1.26923
0.375	1.13375	1.2564
0.375	1.15938	1.23456
0.375	1.185	1.20944
0.4	-1.19799	0.993124
0.4	-1.17237	0.970994
0.4	-1.14674	0.959072
0.4	-1.12112	0.956127
0.4	-1.0955	0.958942
0.4	-1.06987	0.962055
0.4	-1.04425	0.966439
0.4	-1.01863	0.980828
0.4	-0.993003	1.0047
0.4	-0.96738	1.02768
0.4	-0.941756	1.04186
0.4	-0.916132	1.04711
0.4	-0.890509	1.05085
0.4	-0.864885	1.05883
0.4	-0.839262	1.06952
0.4	-0.813638	1.0806
0.4	-0.788015	1.09441
0.4	-0.762391	1.1147
0.4	-0.736768	1.14287
0.4	-0.711144	1.17712
0.4	-0.68552	1.20981
0.4	-0.659897	1.23485
0.4	-0.634273	1.25613
0.4	-0.60865	1.27899
0.4	-0.583026	1.30874
0.4	-0.557403	1.35157
0.4	-0.531779	1.40136
0.4	-0.506155	1.44076
0.4	-0.480532	1.45635
0.4	-0.454908	1.44068
0.4	-0.429285	1.39543
0.4	-0.403661	1.33624
0.4	-0.378038	1.27519
0.4	-0.352414	1.20532
0.4	-0.32679	1.11161
0.4	-0.301167	0.996094
0.4	-0.275543	0.874382
0.4	-0.24992	0.754747
0.4	-0.224296	0.641117
0.4	-0.198673	0.544405
0.4	-0.173049	0.473862
0.4	-0.147426	0.426895
0.4	-0.121802	0.391796
0.4	-0.0961784	0.359998
0.4	-0.0705548	0.332074
0.4	-0.0449312	0.307393
0.4	-0.0193077	0.288696
0.4	0.0063159	0.282253
0.4	0.0319395	0.284461
0.4	0.057563	0.289289
0.4	0.0831866	0.299691
0.4	0.10881	0.31719
0.4	0.134434	0.334303
0.4	0.160057	0.353736
0.4	0.185681	0.394582
0.4	0.211304	0.462102
0.4	0.236928	0.542738
0.4	0.262552	0.628492
0.4	0.288175	0.723761
0.4	0.313799	0.830662
0.4	0.339422	0.939596
0.4	0.365046	1.04383
0.4	0.390669	1.14139
0.4	0.416293	1.23053
0.4	0.441917	1.30706
0.4	0.46754	1.36702
0.4	0.493164	1.41105
0.4	0.518787	1.43702
0.4	0.544411	1.44206
0.4	0.570034	1.43575
0.4	0.595658	1.42795
0.4	0.621281	1.41393
0.4	0.646905	1.38471
0.4	0.672529	1.34369
0.4	0.698152	1.30098
0.4	0.723776	1.26127
0.4	0.749399	1.23183
0.4	0.775023	1.22324
0.4	0.800646	1.23092
0.4	0.82627	1.23678
0.4	0.851894	1.23655
0.4	0.877517	1.23696
0.4	0.903141	1.24143
0.4	0.928764	1.25088
0.4	0.954388	1.26224
0.4	0.980011	1.27719
0.4	1.00563	1.29496
0.4	1.03126	1.2972
0.4	1.05688	1.28067
0.4	1.08251	1.27018
0.4	1.10813	1.27608
0.4	1.13375	1.28122
0.4	1.15938	1.26937
0.4	1.185	1.24329
0.425	-1.19799	1.0134
0.425	-1.17237	1.00013
0.425	-1.14674	0.983507
0.425	-1.12112	0.968466
0.425	-1.0955	0.96639
0.425	-1.06987	0.971685
0.425	-1.04425	0.974992
0.425	-1.01863	0.98468
0.425	-0.993003	1.01055
0.425	-0.96738	1.04546
0.425	-0.941756	1.07102
0.425	-0.916132	1.07661
0.425	-0.890509	1.07276
0.425	-0.864885	1.07353
0.425	-0.839262	1.08007
0.425	-0.813638	1.091
0.425	-0.788015	1.10787
0.425	-0.762391	1.12778
0.425	-0.736768	1.14514
0.425	-0.711144	1.16018
0.425	-0.68552	1.17436
0.425	-0.659897	1.18855
0.425	-0.634273	1.20468
0.425	-0.60865	1.22667
0.425	-0.583026	1.26279
0.425	-0.557403	1.31162
0.425	-0.531779	1.35882
0.425	-0.506155	1.39251
0.425	-0.480532	1.40696
0.425	-0.454908	1.39811
0.425	-0.429285	1.36954
0.425	-0.403661	1.33318
0.425	-0.378038	1.28849
0.425	-0.352414	1.21941
0.425	-0.32679	1.11914
0.425	-0.301167	1.00042
0.425	-0.275543	0.880417
0.425	-0.24992	0.768234
0.425	-0.224296	0.668509
0.425	-0.198673	0.584948
0.425	-0.173049	0.517251
0.425	-0.147426	0.464946
0.425	-0.121802	0.423585
0.425	-0.0961784	0.384535
0.425	-0.0705548	0.348455
0.425	-0.0449312	0.321519
0.425	-0.0193077	0.309287
0.425	0.0063159	0.311628
0.425	0.0319395	0.316624
0.425	0.057563	0.317298
0.425	0.0831866	0.319649
0.425	0.10881	0.328484
0.425	0.134434	0.340747
0.425	0.160057	0.359043
0.425	0.185681	0.400806
0.425	0.211304	0.469391
0.425	0.236928	0.54879
0.425	0.262552	0.6324
0.425	0.288175	0.726093
0.425	0.313799	0.83227
0.425	0.339422	0.946456
0.425	0.365046	1.06381
0.425	0.390669	1.17256
0.425	0.416293	1.25906
0.425	0.441917	1.32394
0.425	0.46754	1.3748
0.425	0.493164	1.4128
0.425	0.518787	1.4346
0.425	0.544411	1.44061
0.425	0.570034	1.43913
0.425	0.595658	1.43283
0.425	0.621281	1.41481
0.425	0.646905	1.38619
0.425	0.672529	1.35742
0.425	0.698152	1.33393
0.425	0.723776	1.31318
0.425	0.749399	1.29526
0.425	0.775023	1.28336
0.425	0.800646	1.27284
0.425	0.82627	1.25658
0.425	0.851894	1.23824
0.425	0.877517	1.22591
0.425	0.903141	1.21902
0.425	0.928764	1.21564
0.425	0.954388	1.22114
0.425	0.980011	1.23865
0.425	1.00563	1.25744
0.425	1.03126	1.26134
0.425	1.05688	1.25215
0.425	1.08251	1.25213
0.425	1.10813	1.26975
0.425	1.13375	1.2883
0.425	1.15938	1.286
0.425	1.185	1.25915
0.45	-1.19799	1.02469
0.45	-1.17237	1.02334
0.45	-1.14674	1.00724
0.45	-1.12112	0.981229
0.45	-1.0955	0.967001
0.45	-1.06987	0.968004
0.45	-1.04425	0.972874
0.45	-1.01863	0.984528
0.45	-0.993003	1.01239
0.45	-0.96738	1.0486
0.45	-0.941756	1.0737
0.45	-0.916132	1.07914
0.45	-0.890509	1.07724
0.45	-0.864885	1.08454
0.45	-0.839262	1.10428
0.45	-0.813638	1.12905
0.45	-0.788015	1.15038
0.45	-0.762391	1.16375
0.45	-0.736768	1.17009
0.45	-0.711144	1.17375
0.45	-0.68552	1.17841
0.45	-0.659897	1.18612
0.45	-0.634273	1.19474
0.45	-0.60865	1.20835
0.45	-0.583026	1.2375
0.45	-0.557403	1.27704
0.45	-0.531779	1.31119
0.45	-0.506155	1.33357
0.45	-0.480532	1.34579
0.45	-0.454908	1.34912
0.45	-0.429285	1.34367
0.45	-0.403661	1.32703
0.45	-0.378038	1.28729
0.45	-0.352414	1.21112
0.45	-0.32679	1.10548
0.45	-0.301167	0.989748
0.45	-0.275543	0.874749
0.45	-0.24992	0.768319
0.45	-0.224296	0.678858
0.45	-0.198673	0.602865
0.45	-0.173049	0.532033
0.45	-0.147426	0.473338
0.45	-0.121802	0.433235
0.45	-0.0961784	0.400864
0.45	-0.0705548	0.369698
0.45	-0.0449312	0.346613
0.45	-0.0193077	0.337082
0.45	0.0063159	0.337435
0.45	0.0319395	0.340183
0.45	0.057563	0.343123
0.45	0.0831866	0.345571
0.45	0.10881	0.349147
0.45	0.134434	0.359987
0.45	0.160057	0.384017
0.45	0.185681	0.431175
0.45	0.211304	0.497309
0.45	0.236928	0.566781
0.45	0.262552	0.643601
0.45	0.288175	0.739045
0.45	0.313799	0.849123
0.45	0.339422	0.966256
0.45	0.365046	1.08666
0.45	0.390669	1.19525
0.45	0.416293	1.27311
0.45	0.441917	1.32336
0.45	0.46754	1.35885
0.45	0.493164	1.38323
0.45	0.518787	1.39903
0.45	0.544411	1.41123
0.45	0.570034	1.41831
0.45	0.595658	1.41191
0.45	0.621281	1.39072
0.45	0.646905	1.37033
0.45	0.672529	1.36342
0.45	0.698152	1.36406
0.45	0.723776	1.36092
0.45	0.749399	1.3514
0.45	0.775023	1.33695
0.45	0.800646	1.31258
0.45	0.82627	1.28048
0.45	0.851894	1.25288
0.45	0.877517	1.23585
0.45	0.903141	1.22342
0.45	0.928764	1.21221
0.45	0.954388	1.21124
0.45	0.980011	1.2219
0.45	1.00563	1.22798
0.45	1.03126	1.22403
0.45	1.05688	1.22154
0.45	1.08251	1.23146
0.45	1.10813	1.25292
0.45	1.13375	1.27298
0.45	1.15938	1.27364
0.45	1.185	1.2509
0.475	-1.19799	1.03928
0.475	-1.17237	1.03834
0.475	-1.14674	1.0275
0.475	-1.12112	1.00684
0.475	-1.0955	0.988768
0.475	-1.06987	0.982492
0.475	-1.04425	0.984552
0.475	-1.01863	0.996174
0.475	-0.993003	1.02097
0.475	-0.96738	1.04531
0.475	-0.941756	1.05381
0.475	-0.916132	1.05108
0.475	-0.890509	1.05392
0.475	-0.864885	1.07498
0.475	-0.839262	1.11572
0.475	-0.813638	1.16341
0.475	-0.788015	1.19586
0.475	-0.762391	1.20187
0.475	-0.736768	1.19467
0.475	-0.711144	1.19296
0.475	-0.68552	1.20174
0.475	-0.659897	1.21491
0.475	-0.634273	1.22313
0.475	-0.60865	1.22886
0.475	-0.583026	1.24225
0.475	-0.557403	1.26126
0.475	-0.531779	1.27747
0.475	-0.506155	1.28891
0.475	-0.480532	1.298
0.475	-0.454908	1.30799
0.475	-0.429285	1.315
0.475	-0.403661	1.30395
0.475	-0.378038	1.26108
0.475	-0.352414	1.18403
0.475	-0.32679	1.08493
0.475	-0.301167	0.981592
0.475	-0.275543	0.879201
0.475	-0.24992	0.777105
0.475	-0.224296	0.681818
0.475	-0.198673	0.594631
0.475	-0.173049	0.513953
0.475	-0.147426	0.452336
0.475	-0.121802	0.418817
0.475	-0.0961784	0.399811
0.475	-0.0705548	0.379168
0.475	-0.0449312	0.35692
0.475	-0.0193077	0.341525
0.475	0.0063159	0.335837
0.475	0.0319395	0.338249
0.475	0.057563	0.348414
0.475	0.0831866	0.360284
0.475	0.10881	0.369037
0.475	0.134434	0.381188
0.475	0.160057	0.406379
0.475	0.185681	0.451541
0.475	0.211304	0.5095
0.475	0.236928	0.570765
0.475	0.262552	0.647913
0.475	0.288175	0.751213
0.475	0.313799	0.866786
0.475	0.339422	0.980486
0.475	0.365046	1.09066
0.475	0.390669	1.1883
0.475	0.416293	1.25851
0.475	0.441917	1.30262
0.475	0.46754	1.33044
0.475	0.493164	1.34754
0.475	0.518787	1.36194
0.475	0.544411	1.38128
0.475	0.570034	1.39741
0.475	0.595658	1.39533
0.475	0.621281	1.37865
0.475	0.646905	1.36979
0.475	0.672529	1.37781
0.475	0.698152	1.38848
0.475	0.723776	1.38648
0.475	0.749399	1.37011
0.475	0.775023	1.34711
0.475	0.800646	1.31805
0.475	0.82627	1.28562
0.475	0.851894	1.25821
0.475	0.877517	1.23686
0.475	0.903141	1.21825
0.475	0.928764	1.20294
0.475	0.954388	1.19519
0.475	0.980011	1.19438
0.475	1.00563	1.18914
0.475	1.03126	1.17966
0.475	1.05688	1.17985
0.475	1.08251	1.19575
0.475	1.10813	1.22138
0.475	1.13375	1.24267
0.475	1.15938	1.24789
0.475	1.185	1.23721
0.5	-1.19799	1.02364
0.5	-1.17237	1.01129
0.5	-1.14674	1.00466
0.5	-1.12112	1.00745
0.5	-1.0955	1.01379
0.5	-1.06987	1.01926
0.5	-1.04425	1.02234
0.5	-1.01863	1.02692
0.5	-0.993003	1.03582
0.5	-0.96738	1.04058
0.5	-0.941756	1.03776
0.5	-0.916132	1.03817
0.5	-0.890509	1.05086
0.5	-0.864885	1.07889
0.5	-0.839262	1.12346
0.5	-0.813638	1.17433
0.5	-0.788015	1.20482
0.5	-0.762391	1.20105
0.5	-0.736768	1.18676
0.5	-0.711144	1.19003
0.5	-0.68552	1.20935
0.5	-0.659897	1.2276
0.5	-0.634273	1.23328
0.5	-0.60865	1.22796
0.5	-0.583026	1.22234
0.5	-0.557403	1.22289
0.5	-0.531779	1.22851
0.5	-0.506155	1.23701
0.5	-0.480532	1.24777
0.5	-0.454908	1.26163
0.5	-0.429285	1.26997
0.5	-0.403661	1.2543
0.5	-0.378038	1.21101
0.5	-0.352414	1.14915
0.5	-0.32679	1.07223
0.5	-0.301167	0.986796
0.5	-0.275543	0.897706
0.5	-0.24992	0.798791
0.5	-0.224296	0.690158
0.5	-0.198673	0.584314
0.5	-0.173049	0.496756
0.5	-0.147426	0.438903
0.5	-0.121802	0.409769
0.5	-0.0961784	0.394995
0.5	-0.0705548	0.377558
0.5	-0.0449312	0.352461
0.5	-0.0193077	0.332766
0.5	0.0063159	0.330361
0.5	0.0319395	0.342316
0.5	0.057563	0.360435
0.5	0.0831866	0.378163
0.5	0.10881	0.391176
0.5	0.134434	0.402002
0.5	0.160057	0.42113
0.5	0.185681	0.456674
0.5	0.211304	0.50636
0.5	0.236928	0.568765
0.5	0.262552	0.653651
0.5	0.288175	0.76197
0.5	0.313799	0.876263
0.5	0.339422	0.982425
0.5	0.365046	1.08021
0.5	0.390669	1.1677
0.5	0.416293	1.23924
0.5	0.441917	1.292
0.5	0.46754	1.3258
0.5	0.493164	1.34324
0.5	0.518787	1.35283
0.5	0.544411	1.36541
0.5	0.570034	1.38024
0.5	0.595658	1.38765
0.5	0.621281	1.38814
0.5	0.646905	1.38984
0.5	0.672529	1.39258
0.5	0.698152	1.39007
0.5	0.723776	1.37554
0.5	0.749399	1.34674
0.5	0.775023	1.31452
0.5	0.800646	1.28692
0.5	0.82627	1.26163
0.5	0.851894	1.23736
0.5	0.877517	1.21261
0.5	0.903141	1.18819
0.5	0.928764	1.17019
0.5	0.954388	1.1624
0.5	0.980011	1.16435
0.5	1.00563	1.16698
0.5	1.03126	1.16285
0.5	1.05688	1.15966
0.5	1.08251	1.17041
0.5	1.10813	1.19492
0.5	1.13375	1.21347
0.5	1.15938	1.21647
0.5	1.185	1.21386
0.525	-1.19799	0.979572
0.525	-1.17237	0.964836
0.525	-1.14674	0.96321
0.525	-1.12112	0.981098
0.525	-1.0955	1.00815
0.525	-1.06987	1.02995
0.525	-1.04425	1.03911
0.525	-1.01863	1.03833
0.525	-0.993003	1.03386
0.525	-0.96738	1.03007
0.525	-0.941756	1.03445
0.525	-0.916132	1.05046
0.525	-0.890509	1.06992
0.525	-0.864885	1.08953
0.525	-0.839262	1.1172
0.525	-0.813638	1.15126
0.525	-0.788015	1.16871
0.525	-0.762391	1.1576
0.525	-0.736768	1.14457
0.525	-0.711144	1.15567
0.525	-0.68552	1.18011
0.525	-0.659897	1.19658
0.525	-0.634273	1.1985
0.525	-0.60865	1.18771
0.525	-0.583026	1.17345
[truncated: 3,359 more rows]

## Sheet: fig2c
Field (T)	Voltage (mV)	Normalised conductance
0	-0.992774	0.785507
0	-0.982534	0.792728
0	-0.972295	0.797533
0	-0.962055	0.801675
0	-0.951815	0.806513
0	-0.941575	0.807721
0	-0.931336	0.811741
0	-0.921096	0.814919
0	-0.910856	0.814782
0	-0.900616	0.819321
0	-0.890377	0.823787
0	-0.880137	0.833162
0	-0.869897	0.839036
0	-0.859658	0.846382
0	-0.849418	0.856535
0	-0.839178	0.865215
0	-0.828938	0.882167
0	-0.818699	0.900383
0	-0.808459	0.923741
0	-0.798219	0.951732
0	-0.787979	0.987454
0	-0.77774	1.02883
0	-0.7675	1.07253
0	-0.75726	1.12403
0	-0.747021	1.17629
0	-0.736781	1.23115
0	-0.726541	1.2909
0	-0.716301	1.34845
0	-0.706062	1.40413
0	-0.695822	1.45721
0	-0.685582	1.5114
0	-0.675342	1.56171
0	-0.665103	1.61425
0	-0.654863	1.66273
0	-0.644623	1.70884
0	-0.634384	1.75029
0	-0.624144	1.79377
0	-0.613904	1.83673
0	-0.603664	1.87775
0	-0.593425	1.91951
0	-0.583185	1.95605
0	-0.572945	1.98563
0	-0.562705	2.01234
0	-0.552466	2.0323
0	-0.542226	2.05055
0	-0.531986	2.06384
0	-0.521747	2.0776
0	-0.511507	2.08551
0	-0.501267	2.08738
0	-0.491027	2.08008
0	-0.480788	2.05209
0	-0.470548	2.0062
0	-0.460308	1.94873
0	-0.450068	1.86997
0	-0.439829	1.7791
0	-0.429589	1.66544
0	-0.419349	1.54613
0	-0.40911	1.41543
0	-0.39887	1.28538
0	-0.38863	1.15305
0	-0.37839	1.02565
0	-0.368151	0.906859
0	-0.357911	0.80506
0	-0.347671	0.706209
0	-0.337432	0.624258
0	-0.327192	0.541884
0	-0.316952	0.476721
0	-0.306712	0.411629
0	-0.296473	0.356961
0	-0.286233	0.308724
0	-0.275993	0.27054
0	-0.265753	0.233363
0	-0.255514	0.20222
0	-0.245274	0.172323
0	-0.235034	0.149141
0	-0.224795	0.127498
0	-0.214555	0.109507
0	-0.204315	0.0932956
0	-0.194075	0.0816127
0	-0.183836	0.0733487
0	-0.173596	0.0692672
0	-0.163356	0.064045
0	-0.153116	0.059306
0	-0.142877	0.0553745
0	-0.132637	0.0516578
0	-0.122397	0.0489903
0	-0.112158	0.0469993
0	-0.101918	0.0438378
0	-0.0916781	0.0389092
0	-0.0814384	0.0354506
0	-0.0711986	0.0327375
0	-0.0609589	0.0303302
0	-0.0507192	0.0274296
0	-0.0404795	0.0242485
0	-0.0302397	0.0206892
0	-0.02	0.0177893
0	-0.00976027	0.0171505
0	0.000479452	0.0148239
0	0.0107192	0.0132924
0	0.0209589	0.0145227
0	0.0311986	0.0162678
0	0.0414384	0.0177319
0	0.0516781	0.0180103
0	0.0619178	0.0175705
0	0.0721575	0.0174969
0	0.0823973	0.0174794
0	0.092637	0.0177128
0	0.102877	0.0186276
0	0.113116	0.0211509
0	0.123356	0.0244481
0	0.133596	0.0280345
0	0.143836	0.0303723
0	0.154075	0.0330642
0	0.164315	0.03597
0	0.174555	0.0395104
0	0.184795	0.0438107
0	0.195034	0.0494463
0	0.205274	0.0575856
0	0.215514	0.0652905
0	0.225753	0.0755831
0	0.235993	0.0906654
0	0.246233	0.106282
0	0.256473	0.12458
0	0.266712	0.146921
0	0.276952	0.173462
0	0.287192	0.204907
0	0.297432	0.236891
0	0.307671	0.274656
0	0.317911	0.320099
0	0.328151	0.378073
0	0.33839	0.449605
0	0.34863	0.523439
0	0.35887	0.623978
0	0.36911	0.73602
0	0.379349	0.870053
0	0.389589	1.00447
0	0.399829	1.14329
0	0.410068	1.28218
0	0.420308	1.42338
0	0.430548	1.54618
0	0.440788	1.65891
0	0.451027	1.74714
0	0.461267	1.83409
0	0.471507	1.89873
0	0.481747	1.95296
0	0.491986	1.9903
0	0.502226	2.01321
0	0.512466	2.01531
0	0.522705	2.0069
0	0.532945	1.97719
0	0.543185	1.94094
0	0.553425	1.88366
0	0.563664	1.8341
0	0.573904	1.76159
0	0.584144	1.70039
0	0.594384	1.63819
0	0.604623	1.55643
0	0.614863	1.48522
0	0.625103	1.4178
0	0.635342	1.36505
0	0.645582	1.30772
0	0.655822	1.25409
0	0.666062	1.21246
0	0.676301	1.16081
0	0.686541	1.12842
0	0.696781	1.07489
0	0.707021	1.04921
0	0.71726	1.03464
0	0.7275	1.01552
0	0.73774	1.00255
0	0.747979	0.978903
0	0.758219	0.958402
0	0.768459	0.933601
0	0.778699	0.908897
0	0.788938	0.885036
0	0.799178	0.862544
0	0.809418	0.871333
0	0.819658	0.866277
0	0.829897	0.861473
0	0.840137	0.858463
0	0.850377	0.85606
0	0.860616	0.854108
0	0.870856	0.853237
0	0.881096	0.854999
0	0.891336	0.857502
0	0.901575	0.859678
0	0.911815	0.861028
0	0.922055	0.863635
0	0.932295	0.866175
0	0.942534	0.869693
0	0.952774	0.870593
0	0.963014	0.872105
0	0.973253	0.875621
0	0.983493	0.878575
0	0.993733	0.878944
0.1	-0.996133	0.743
0.1	-0.991395	0.743615
0.1	-0.986656	0.748992
0.1	-0.981918	0.75068
0.1	-0.977179	0.752291
0.1	-0.972441	0.751161
0.1	-0.967702	0.756583
0.1	-0.962964	0.759781
0.1	-0.958225	0.760401
0.1	-0.953487	0.76145
0.1	-0.948748	0.760064
0.1	-0.94401	0.762294
0.1	-0.939271	0.770348
0.1	-0.934532	0.7736
0.1	-0.929794	0.773322
0.1	-0.925055	0.779299
0.1	-0.920317	0.785551
0.1	-0.915578	0.788657
0.1	-0.91084	0.791089
0.1	-0.906101	0.789187
0.1	-0.901363	0.784748
0.1	-0.896624	0.789593
0.1	-0.891886	0.799048
0.1	-0.887147	0.80254
0.1	-0.882409	0.803608
0.1	-0.87767	0.810706
0.1	-0.872932	0.811762
0.1	-0.868193	0.818328
0.1	-0.863455	0.82071
0.1	-0.858716	0.817982
0.1	-0.853978	0.817325
0.1	-0.849239	0.817945
0.1	-0.844501	0.823538
0.1	-0.839762	0.82403
0.1	-0.835024	0.824232
0.1	-0.830285	0.832018
0.1	-0.825547	0.836114
0.1	-0.820808	0.845655
0.1	-0.81607	0.851088
0.1	-0.811331	0.858909
0.1	-0.806593	0.867695
0.1	-0.801854	0.877769
0.1	-0.797116	0.888584
0.1	-0.792377	0.894978
0.1	-0.787639	0.900841
0.1	-0.7829	0.908828
0.1	-0.778162	0.910892
0.1	-0.773423	0.917155
0.1	-0.768685	0.919178
0.1	-0.763946	0.93014
0.1	-0.759208	0.939163
0.1	-0.754469	0.955493
0.1	-0.749731	0.97114
0.1	-0.744992	0.981827
0.1	-0.740254	0.994378
0.1	-0.735515	1.00241
0.1	-0.730777	1.01187
0.1	-0.726038	1.02629
0.1	-0.7213	1.03559
0.1	-0.716561	1.04571
0.1	-0.711823	1.05574
0.1	-0.707084	1.07594
0.1	-0.702345	1.09126
0.1	-0.697607	1.10173
0.1	-0.692868	1.11747
0.1	-0.68813	1.13135
0.1	-0.683391	1.14761
0.1	-0.678653	1.16038
0.1	-0.673914	1.17494
0.1	-0.669176	1.18501
0.1	-0.664437	1.19957
0.1	-0.659699	1.21628
0.1	-0.65496	1.23167
0.1	-0.650222	1.24578
0.1	-0.645483	1.26316
0.1	-0.640745	1.27664
0.1	-0.636006	1.29513
0.1	-0.631268	1.31499
0.1	-0.626529	1.34086
0.1	-0.621791	1.36077
0.1	-0.617052	1.38729
0.1	-0.612314	1.41008
0.1	-0.607575	1.43258
0.1	-0.602837	1.44514
0.1	-0.598098	1.46342
0.1	-0.59336	1.48022
0.1	-0.588621	1.50348
0.1	-0.583883	1.52376
0.1	-0.579144	1.54445
0.1	-0.574406	1.56559
0.1	-0.569667	1.58669
0.1	-0.564929	1.59819
0.1	-0.56019	1.60888
0.1	-0.555452	1.61815
0.1	-0.550713	1.6316
0.1	-0.545975	1.64191
0.1	-0.541236	1.65062
0.1	-0.536498	1.65506
0.1	-0.531759	1.66275
0.1	-0.527021	1.67249
0.1	-0.522282	1.67832
0.1	-0.517544	1.68454
0.1	-0.512805	1.69369
0.1	-0.508067	1.7038
0.1	-0.503328	1.7088
0.1	-0.49859	1.71485
0.1	-0.493851	1.71795
0.1	-0.489113	1.71925
0.1	-0.484374	1.72138
0.1	-0.479635	1.72267
0.1	-0.474897	1.7218
0.1	-0.470158	1.72315
0.1	-0.46542	1.72142
0.1	-0.460681	1.71486
0.1	-0.455943	1.70642
0.1	-0.451204	1.69605
0.1	-0.446466	1.68951
0.1	-0.441727	1.68352
0.1	-0.436989	1.67589
0.1	-0.43225	1.66363
0.1	-0.427512	1.64781
0.1	-0.422773	1.62937
0.1	-0.418035	1.60595
0.1	-0.413296	1.57964
0.1	-0.408558	1.55335
0.1	-0.403819	1.52593
0.1	-0.399081	1.50747
0.1	-0.394342	1.487
0.1	-0.389604	1.46108
0.1	-0.384865	1.4364
0.1	-0.380127	1.40911
0.1	-0.375388	1.37793
0.1	-0.37065	1.34603
0.1	-0.365911	1.31289
0.1	-0.361173	1.28853
0.1	-0.356434	1.25717
0.1	-0.351696	1.22785
0.1	-0.346957	1.19602
0.1	-0.342219	1.16515
0.1	-0.33748	1.13167
0.1	-0.332742	1.08277
0.1	-0.328003	1.03993
0.1	-0.323265	0.995104
0.1	-0.318526	0.958246
0.1	-0.313788	0.936457
0.1	-0.309049	0.890692
0.1	-0.304311	0.861065
0.1	-0.299572	0.823944
0.1	-0.294834	0.800032
0.1	-0.290095	0.74953
0.1	-0.285357	0.697292
0.1	-0.280618	0.660237
0.1	-0.27588	0.62048
0.1	-0.271141	0.581741
0.1	-0.266403	0.546537
0.1	-0.261664	0.503272
0.1	-0.256926	0.481289
0.1	-0.252187	0.445904
0.1	-0.247448	0.428254
0.1	-0.24271	0.397425
0.1	-0.237971	0.372495
0.1	-0.233233	0.356775
0.1	-0.228494	0.343691
0.1	-0.223756	0.318227
0.1	-0.219017	0.293235
0.1	-0.214279	0.266879
0.1	-0.20954	0.251876
0.1	-0.204802	0.236155
0.1	-0.200063	0.222388
0.1	-0.195325	0.214651
0.1	-0.190586	0.206136
0.1	-0.185848	0.197559
0.1	-0.181109	0.195103
0.1	-0.176371	0.190944
0.1	-0.171632	0.177923
0.1	-0.166894	0.167433
0.1	-0.162155	0.162699
0.1	-0.157417	0.154053
0.1	-0.152678	0.143284
0.1	-0.14794	0.140771
0.1	-0.143201	0.131986
0.1	-0.138463	0.109541
0.1	-0.133724	0.101176
0.1	-0.128986	0.105531
0.1	-0.124247	0.10186
0.1	-0.119509	0.101073
0.1	-0.11477	0.0950037
0.1	-0.110032	0.0850697
0.1	-0.105293	0.0844373
0.1	-0.100555	0.0823546
0.1	-0.0958162	0.0771888
0.1	-0.0910777	0.0697033
0.1	-0.0863391	0.0680498
0.1	-0.0816006	0.0733085
0.1	-0.0768621	0.0694421
0.1	-0.0721236	0.0667994
0.1	-0.0673851	0.0613247
0.1	-0.0626466	0.052206
0.1	-0.0579081	0.0523254
0.1	-0.0531696	0.049624
0.1	-0.0484311	0.0448746
0.1	-0.0436926	0.041617
0.1	-0.038954	0.0411581
0.1	-0.0342155	0.0411668
0.1	-0.029477	0.0393574
0.1	-0.0247385	0.0397467
0.1	-0.02	0.036176
0.1	-0.0152615	0.0346067
0.1	-0.010523	0.0350979
0.1	-0.00578447	0.0318094
0.1	-0.00104596	0.0268337
0.1	0.00369255	0.0284416
0.1	0.00843106	0.031279
0.1	0.0131696	0.0308829
0.1	0.0179081	0.0316171
0.1	0.0226466	0.0314384
0.1	0.0273851	0.0298902
0.1	0.0321236	0.0297427
0.1	0.0368621	0.0292539
0.1	0.0416006	0.028143
0.1	0.0463391	0.027065
0.1	0.0510777	0.0279941
0.1	0.0558162	0.0272199
0.1	0.0605547	0.0260548
0.1	0.0652932	0.0254785
0.1	0.0700317	0.025524
0.1	0.0747702	0.0261657
0.1	0.0795087	0.0263055
0.1	0.0842472	0.0275178
0.1	0.0889857	0.029368
0.1	0.0937242	0.0314545
0.1	0.0984628	0.0329638
0.1	0.103201	0.035542
0.1	0.10794	0.0376416
0.1	0.112678	0.0396377
0.1	0.117417	0.0419624
0.1	0.122155	0.0440626
0.1	0.126894	0.0450868
0.1	0.131632	0.047825
0.1	0.136371	0.0513443
0.1	0.141109	0.0555558
0.1	0.145848	0.0593026
0.1	0.150586	0.0646289
0.1	0.155325	0.0695035
0.1	0.160063	0.0739383
0.1	0.164802	0.0789103
0.1	0.16954	0.0840378
0.1	0.174279	0.089406
0.1	0.179017	0.0961554
0.1	0.183756	0.102178
0.1	0.188494	0.111235
0.1	0.193233	0.118684
0.1	0.197971	0.128014
0.1	0.20271	0.137031
0.1	0.207448	0.146287
0.1	0.212187	0.159175
0.1	0.216926	0.170977
0.1	0.221664	0.184609
0.1	0.226403	0.200687
0.1	0.231141	0.216899
0.1	0.23588	0.237907
0.1	0.240618	0.262349
0.1	0.245357	0.286492
0.1	0.250095	0.311162
0.1	0.254834	0.334884
0.1	0.259572	0.363327
0.1	0.264311	0.383024
0.1	0.269049	0.408777
0.1	0.273788	0.434924
0.1	0.278526	0.461763
0.1	0.283265	0.488973
0.1	0.288003	0.525892
0.1	0.292742	0.555831
0.1	0.29748	0.592362
0.1	0.302219	0.623095
0.1	0.306957	0.662591
0.1	0.311696	0.701329
0.1	0.316434	0.747985
0.1	0.321173	0.790358
0.1	0.325911	0.834085
0.1	0.33065	0.876928
0.1	0.335388	0.927026
0.1	0.340127	0.966316
0.1	0.344865	1.0064
0.1	0.349604	1.04241
0.1	0.354342	1.08445
0.1	0.359081	1.11916
0.1	0.363819	1.15223
0.1	0.368558	1.18519
0.1	0.373296	1.22857
0.1	0.378035	1.26487
0.1	0.382773	1.2988
0.1	0.387512	1.3389
0.1	0.39225	1.37519
0.1	0.396989	1.40194
0.1	0.401727	1.42473
0.1	0.406466	1.44093
0.1	0.411204	1.46997
0.1	0.415943	1.51301
0.1	0.420681	1.54377
0.1	0.42542	1.56599
0.1	0.430158	1.57805
0.1	0.434897	1.60159
0.1	0.439635	1.61843
0.1	0.444374	1.61354
0.1	0.449113	1.61853
0.1	0.453851	1.62162
0.1	0.45859	1.62525
0.1	0.463328	1.62393
0.1	0.468067	1.61578
0.1	0.472805	1.61126
0.1	0.477544	1.59352
0.1	0.482282	1.59083
0.1	0.487021	1.59922
0.1	0.491759	1.59676
0.1	0.496498	1.59856
0.1	0.501236	1.59365
0.1	0.505975	1.5772
0.1	0.510713	1.56944
0.1	0.515452	1.5599
0.1	0.52019	1.54816
0.1	0.524929	1.53152
0.1	0.529667	1.52042
0.1	0.534406	1.50448
0.1	0.539144	1.48738
0.1	0.543883	1.46425
0.1	0.548621	1.44962
0.1	0.55336	1.42536
0.1	0.558098	1.41388
0.1	0.562837	1.39384
0.1	0.567575	1.38153
0.1	0.572314	1.36621
0.1	0.577052	1.35351
0.1	0.581791	1.33465
0.1	0.586529	1.31971
0.1	0.591268	1.30808
0.1	0.596006	1.29451
0.1	0.600745	1.2715
0.1	0.605483	1.2559
0.1	0.610222	1.23959
0.1	0.61496	1.22223
0.1	0.619699	1.20813
0.1	0.624437	1.19781
0.1	0.629176	1.18552
0.1	0.633914	1.16857
0.1	0.638653	1.15763
0.1	0.643391	1.13767
0.1	0.64813	1.12543
0.1	0.652868	1.11289
0.1	0.657607	1.10415
0.1	0.662345	1.09203
0.1	0.667084	1.08153
0.1	0.671823	1.07453
0.1	0.676561	1.06588
0.1	0.6813	1.0536
0.1	0.686038	1.04158
0.1	0.690777	1.02728
0.1	0.695515	1.02037
0.1	0.700254	1.00881
0.1	0.704992	0.997149
0.1	0.709731	0.983205
0.1	0.714469	0.97539
0.1	0.719208	0.971019
0.1	0.723946	0.953092
0.1	0.728685	0.964738
0.1	0.733423	0.97219
0.1	0.738162	0.975028
0.1	0.7429	0.974619
0.1	0.747639	0.969915
0.1	0.752377	0.961623
0.1	0.757116	0.949173
0.1	0.761854	0.937562
0.1	0.766593	0.918735
0.1	0.771331	0.898362
0.1	0.77607	0.904107
0.1	0.780808	0.9015
0.1	0.785547	0.891333
0.1	0.790285	0.885169
0.1	0.795024	0.881829
0.1	0.799762	0.879606
0.1	0.804501	0.875724
0.1	0.809239	0.87648
0.1	0.813978	0.874687
0.1	0.818716	0.874182
0.1	0.823455	0.871022
0.1	0.828193	0.874122
0.1	0.832932	0.867947
0.1	0.83767	0.867576
0.1	0.842409	0.863428
0.1	0.847147	0.863336
0.1	0.851886	0.860545
0.1	0.856624	0.862121
0.1	0.861363	0.857069
0.1	0.866101	0.855385
0.1	0.87084	0.851385
0.1	0.875578	0.847746
0.1	0.880317	0.8441
0.1	0.885055	0.836197
0.1	0.889794	0.842238
0.1	0.894532	0.853213
0.1	0.899271	0.859646
0.1	0.90401	0.867046
0.1	0.908748	0.869216
0.1	0.913487	0.874045
0.1	0.918225	0.869407
0.1	0.922964	0.861954
0.1	0.927702	0.854905
0.1	0.932441	0.845002
0.1	0.937179	0.848208
0.1	0.941918	0.847241
0.1	0.946656	0.844436
0.1	0.951395	0.844383
0.1	0.956133	0.844758
0.1	0.960872	0.84561
0.1	0.96561	0.845838
0.1	0.970349	0.846548
0.1	0.975087	0.847909
0.1	0.979826	0.848124
0.1	0.984564	0.84852
0.1	0.989303	0.85026
0.1	0.994041	0.851765
0.1	0.99878	0.85541
0.12	-0.999536	0.764455
0.12	-0.990336	0.767842
0.12	-0.981136	0.768324
0.12	-0.971936	0.770581
0.12	-0.962736	0.7701
0.12	-0.953536	0.772317
0.12	-0.944336	0.776225
0.12	-0.935137	0.782701
0.12	-0.925937	0.790789
0.12	-0.916737	0.800208
0.12	-0.907537	0.807558
0.12	-0.898337	0.812436
0.12	-0.889137	0.816107
0.12	-0.879937	0.820321
0.12	-0.870737	0.82299
0.12	-0.861538	0.830274
0.12	-0.852338	0.835568
0.12	-0.843138	0.842562
0.12	-0.833938	0.850308
0.12	-0.824738	0.85863
0.12	-0.815538	0.865264
0.12	-0.806338	0.871685
0.12	-0.797138	0.879648
0.12	-0.787939	0.893707
0.12	-0.778739	0.908046
0.12	-0.769539	0.923151
0.12	-0.760339	0.935402
0.12	-0.751139	0.952171
0.12	-0.741939	0.966934
0.12	-0.732739	0.984903
0.12	-0.72354	0.997035
0.12	-0.71434	1.01361
0.12	-0.70514	1.02995
0.12	-0.69594	1.0532
0.12	-0.68674	1.07624
0.12	-0.67754	1.09776
0.12	-0.66834	1.12288
0.12	-0.65914	1.14894
0.12	-0.649941	1.17698
0.12	-0.640741	1.2041
0.12	-0.631541	1.2317
0.12	-0.622341	1.26184
0.12	-0.613141	1.29227
0.12	-0.603941	1.32358
0.12	-0.594741	1.35649
0.12	-0.585541	1.38671
0.12	-0.576342	1.41924
0.12	-0.567142	1.4441
0.12	-0.557942	1.4724
0.12	-0.548742	1.49424
0.12	-0.539542	1.51666
0.12	-0.530342	1.53615
0.12	-0.521142	1.55197
0.12	-0.511943	1.56565
0.12	-0.502743	1.57747
0.12	-0.493543	1.58914
0.12	-0.484343	1.59876
0.12	-0.475143	1.6019
0.12	-0.465943	1.60421
0.12	-0.456743	1.6035
0.12	-0.447543	1.60066
0.12	-0.438344	1.59281
0.12	-0.429144	1.58064
0.12	-0.419944	1.5613
0.12	-0.410744	1.53734
0.12	-0.401544	1.50664
0.12	-0.392344	1.4701
0.12	-0.383144	1.42531
0.12	-0.373944	1.37832
0.12	-0.364745	1.33133
0.12	-0.355545	1.27762
0.12	-0.346345	1.22557
0.12	-0.337145	1.17136
0.12	-0.327945	1.12117
0.12	-0.318745	1.07032
0.12	-0.309545	1.01261
0.12	-0.300346	0.948276
0.12	-0.291146	0.88274
0.12	-0.281946	0.812159
0.12	-0.272746	0.735877
0.12	-0.263546	0.66142
0.12	-0.254346	0.586554
0.12	-0.245146	0.519069
0.12	-0.235946	0.465089
0.12	-0.226747	0.409161
0.12	-0.217547	0.36218
0.12	-0.208347	0.316545
0.12	-0.199147	0.282942
0.12	-0.189947	0.24918
0.12	-0.180747	0.222112
0.12	-0.171547	0.202108
0.12	-0.162347	0.177271
0.12	-0.153148	0.160916
0.12	-0.143948	0.144732
0.12	-0.134748	0.132151
0.12	-0.125548	0.12302
0.12	-0.116348	0.111835
0.12	-0.107148	0.102484
0.12	-0.0979484	0.0903442
0.12	-0.0887485	0.0796752
0.12	-0.0795487	0.067692
0.12	-0.0703488	0.0546139
0.12	-0.0611489	0.0446697
0.12	-0.051949	0.0371598
0.12	-0.0427492	0.0353163
0.12	-0.0335493	0.032134
0.12	-0.0243494	0.0316748
0.12	-0.0151496	0.0308631
0.12	-0.0059497	0.0307579
0.12	0.00325017	0.0307056
0.12	0.01245	0.0285776
0.12	0.0216499	0.0275441
0.12	0.0308498	0.0274652
0.12	0.0400497	0.0278403
0.12	0.0492495	0.0279849
0.12	0.0584494	0.0280041
0.12	0.0676493	0.0291019
0.12	0.0768491	0.0313502
0.12	0.086049	0.0346979
0.12	0.0952489	0.0380323
0.12	0.104449	0.0426702
0.12	0.113649	0.0502596
0.12	0.122848	0.0588029
0.12	0.132048	0.0695271
0.12	0.141248	0.0811167
0.12	0.150448	0.0935225
0.12	0.159648	0.108974
0.12	0.168848	0.12636
0.12	0.178048	0.14789
0.12	0.187248	0.175178
0.12	0.196447	0.203746
0.12	0.205647	0.234727
0.12	0.214847	0.267853
0.12	0.224047	0.304066
0.12	0.233247	0.341781
0.12	0.242447	0.384327
0.12	0.251647	0.429561
0.12	0.260847	0.474092
0.12	0.270046	0.525378
0.12	0.279246	0.58312
0.12	0.288446	0.64651
0.12	0.297646	0.710333
0.12	0.306846	0.785696
0.12	0.316046	0.862511
0.12	0.325246	0.938793
0.12	0.334445	1.01268
0.12	0.343645	1.08121
0.12	0.352845	1.14125
0.12	0.362045	1.19618
0.12	0.371245	1.24609
0.12	0.380445	1.29291
0.12	0.389645	1.33085
0.12	0.398845	1.37236
0.12	0.408044	1.4077
0.12	0.417244	1.43814
0.12	0.426444	1.46445
0.12	0.435644	1.48678
0.12	0.444844	1.50241
0.12	0.454044	1.50857
0.12	0.463244	1.50849
0.12	0.472444	1.50149
0.12	0.481643	1.49147
0.12	0.490843	1.47426
0.12	0.500043	1.45517
0.12	0.509243	1.43574
0.12	0.518443	1.41608
0.12	0.527643	1.39442
0.12	0.536843	1.37103
0.12	0.546042	1.34627
0.12	0.555242	1.32114
0.12	0.564442	1.29802
0.12	0.573642	1.27753
0.12	0.582842	1.24985
0.12	0.592042	1.22595
0.12	0.601242	1.2032
0.12	0.610442	1.18081
0.12	0.619641	1.15931
0.12	0.628841	1.13606
0.12	0.638041	1.11641
0.12	0.647241	1.09717
0.12	0.656441	1.07986
0.12	0.665641	1.06233
0.12	0.674841	1.042
0.12	0.684041	1.02471
0.12	0.69324	1.00874
0.12	0.70244	0.993712
0.12	0.71164	0.977763
0.12	0.72084	0.966805
0.12	0.73004	0.959483
0.12	0.73924	0.948983
0.12	0.74844	0.940649
0.12	0.757639	0.932555
0.12	0.766839	0.926095
0.12	0.776039	0.917534
0.12	0.785239	0.909239
0.12	0.794439	0.903491
0.12	0.803639	0.897506
0.12	0.812839	0.894044
0.12	0.822039	0.886218
0.12	0.831238	0.879322
0.12	0.840438	0.867826
0.12	0.849638	0.867627
0.12	0.858838	0.867432
0.12	0.868038	0.866119
0.12	0.877238	0.866937
0.12	0.886438	0.872298
0.12	0.895638	0.875633
0.12	0.904837	0.87445
0.12	0.914037	0.872154
0.12	0.923237	0.869113
0.12	0.932437	0.861026
0.12	0.941637	0.866392
0.12	0.950837	0.863881
0.12	0.960037	0.864577
0.12	0.969236	0.863759
0.12	0.978436	0.867301
0.12	0.987636	0.870488
0.12	0.996836	0.869422
0.15	-0.996736	0.798041
0.15	-0.987573	0.794939
0.15	-0.978409	0.793214
0.15	-0.969246	0.794213
0.15	-0.960083	0.794132
0.15	-0.950919	0.796877
0.15	-0.941756	0.799877
0.15	-0.932592	0.80249
0.15	-0.923429	0.804169
0.15	-0.914266	0.806725
0.15	-0.905102	0.809366
0.15	-0.895939	0.81133
0.15	-0.886775	0.814792
0.15	-0.877612	0.819418
0.15	-0.868448	0.825106
0.15	-0.859285	0.833165
0.15	-0.850122	0.839323
0.15	-0.840958	0.847909
0.15	-0.831795	0.85677
0.15	-0.822631	0.865634
0.15	-0.813468	0.873509
0.15	-0.804304	0.882503
0.15	-0.795141	0.893354
0.15	-0.785978	0.903452
0.15	-0.776814	0.91668
0.15	-0.767651	0.927751
0.15	-0.758487	0.941553
0.15	-0.749324	0.956531
0.15	-0.74016	0.971387
0.15	-0.730997	0.984552
0.15	-0.721834	0.997481
0.15	-0.71267	1.01011
0.15	-0.703507	1.02212
0.15	-0.694343	1.03445
0.15	-0.68518	1.04885
0.15	-0.676016	1.06462
0.15	-0.666853	1.08282
0.15	-0.65769	1.10055
0.15	-0.648526	1.11831
0.15	-0.639363	1.1374
0.15	-0.630199	1.15595
0.15	-0.621036	1.17679
0.15	-0.611872	1.19854
0.15	-0.602709	1.22422
0.15	-0.593546	1.25004
0.15	-0.584382	1.27885
0.15	-0.575219	1.30468
0.15	-0.566055	1.32928
0.15	-0.556892	1.34934
0.15	-0.547728	1.36948
0.15	-0.538565	1.38917
0.15	-0.529402	1.40684
0.15	-0.520238	1.42543
0.15	-0.511075	1.44348
0.15	-0.501911	1.46274
0.15	-0.492748	1.47793
0.15	-0.483584	1.49006
0.15	-0.474421	1.50111
0.15	-0.465258	1.51047
0.15	-0.456094	1.51694
0.15	-0.446931	1.52193
0.15	-0.437767	1.51845
0.15	-0.428604	1.51726
0.15	-0.419441	1.51298
0.15	-0.410277	1.51051
0.15	-0.401114	1.49677
0.15	-0.39195	1.48349
0.15	-0.382787	1.4673
0.15	-0.373623	1.45112
0.15	-0.36446	1.42458
0.15	-0.355297	1.39268
0.15	-0.346133	1.36016
0.15	-0.33697	1.32578
0.15	-0.327806	1.2927
0.15	-0.318643	1.25724
0.15	-0.309479	1.21462
0.15	-0.300316	1.17076
0.15	-0.291153	1.12317
0.15	-0.281989	1.06921
0.15	-0.272826	1.01062
0.15	-0.263662	0.948518
0.15	-0.254499	0.895114
0.15	-0.245335	0.834855
0.15	-0.236172	0.775474
0.15	-0.227009	0.711943
0.15	-0.217845	0.646625
0.15	-0.208682	0.583063
0.15	-0.199518	0.522299
0.15	-0.190355	0.460807
0.15	-0.181191	0.41049
0.15	-0.172028	0.363302
0.15	-0.162865	0.330629
0.15	-0.153701	0.298176
0.15	-0.144538	0.266881
0.15	-0.135374	0.239949
0.15	-0.126211	0.212438
0.15	-0.117047	0.19122
0.15	-0.107884	0.171989
0.15	-0.0987206	0.151603
0.15	-0.0895572	0.132878
0.15	-0.0803938	0.117333
0.15	-0.0712303	0.106386
0.15	-0.0620669	0.0957224
0.15	-0.0529035	0.0852444
0.15	-0.0437401	0.0776286
0.15	-0.0345766	0.0693524
0.15	-0.0254132	0.0647246
0.15	-0.0162498	0.0607515
0.15	-0.00708636	0.0552993
0.15	0.00207706	0.0505756
0.15	0.0112405	0.0472059
0.15	0.0204039	0.0466419
0.15	0.0295673	0.046349
0.15	0.0387308	0.0476742
0.15	0.0478942	0.0501092
0.15	0.0570576	0.0520864
0.15	0.066221	0.0561861
0.15	0.0753845	0.0603549
0.15	0.0845479	0.0670203
0.15	0.0937113	0.0762466
0.15	0.102875	0.0845026
0.15	0.112038	0.097795
0.15	0.121202	0.111772
0.15	0.130365	0.129925
0.15	0.139528	0.150586
0.15	0.148692	0.172696
0.15	0.157855	0.202872
0.15	0.167019	0.238479
0.15	0.176182	0.280821
0.15	0.185346	0.32602
0.15	0.194509	0.37116
0.15	0.203672	0.42148
0.15	0.212836	0.470502
0.15	0.221999	0.517918
0.15	0.231163	0.561666
0.15	0.240326	0.605503
0.15	0.24949	0.654777
0.15	0.258653	0.70221
0.15	0.267816	0.748713
0.15	0.27698	0.793691
0.15	0.286143	0.837922
0.15	0.295307	0.88233
0.15	0.30447	0.924266
0.15	0.313634	0.965091
0.15	0.322797	1.0064
0.15	0.33196	1.05086
0.15	0.341124	1.09459
0.15	0.350287	1.1322
0.15	0.359451	1.16681
0.15	0.368614	1.19611
0.15	0.377778	1.2194
0.15	0.386941	1.23581
0.15	0.396104	1.24656
0.15	0.405268	1.25318
0.15	0.414431	1.25785
0.15	0.423595	1.26183
0.15	0.432758	1.2629
0.15	0.441921	1.26389
0.15	0.451085	1.26573
0.15	0.460248	1.26235
0.15	0.469412	1.2614
0.15	0.478575	1.25483
0.15	0.487739	1.24606
0.15	0.496902	1.2356
0.15	0.506065	1.22224
0.15	0.515229	1.20645
0.15	0.524392	1.18849
0.15	0.533556	1.17319
0.15	0.542719	1.15337
0.15	0.551883	1.12864
0.15	0.561046	1.11024
0.15	0.570209	1.09019
0.15	0.579373	1.07661
0.15	0.588536	1.0658
0.15	0.5977	1.05302
0.15	0.606863	1.04075
0.15	0.616027	1.03173
0.15	0.62519	1.01939
0.15	0.634353	1.00098
0.15	0.643517	0.98323
0.15	0.65268	0.968011
0.15	0.661844	0.95655
0.15	0.671007	0.946175
0.15	0.680171	0.938315
0.15	0.689334	0.927441
0.15	0.698497	0.91849
0.15	0.707661	0.909992
0.15	0.716824	0.898579
0.15	0.725988	0.88828
0.15	0.735151	0.878066
0.15	0.744315	0.871812
0.15	0.753478	0.86569
0.15	0.762641	0.859076
0.15	0.771805	0.852982
0.15	0.780968	0.848069
0.15	0.790132	0.842492
0.15	0.799295	0.837843
0.15	0.808459	0.835844
0.15	0.817622	0.832563
0.15	0.826785	0.824911
0.15	0.835949	0.828355
0.15	0.845112	0.827594
0.15	0.854276	0.828485
0.15	0.863439	0.827866
0.15	0.872603	0.829698
0.15	0.881766	0.82903
0.15	0.890929	0.829354
0.15	0.900093	0.828771
0.15	0.909256	0.824444
0.15	0.91842	0.819405
0.15	0.927583	0.822262
0.15	0.936746	0.821901
0.15	0.94591	0.823227
0.15	0.955073	0.824603
0.15	0.964237	0.826684
0.15	0.9734	0.828867
0.15	0.982564	0.831704
0.15	0.991727	0.835826
0.2	-0.998969	0.895095
0.2	-0.994379	0.895422
0.2	-0.989789	0.893701
0.2	-0.985199	0.889781
0.2	-0.980609	0.891141
0.2	-0.976019	0.887166
0.2	-0.971429	0.880167
0.2	-0.966839	0.876829
0.2	-0.96225	0.876388
0.2	-0.95766	0.867885
0.2	-0.95307	0.863394
0.2	-0.94848	0.858789
0.2	-0.94389	0.855913
0.2	-0.9393	0.856889
0.2	-0.93471	0.853902
0.2	-0.93012	0.853778
0.2	-0.92553	0.851094
0.2	-0.920941	0.856981
0.2	-0.916351	0.852699
0.2	-0.911761	0.846439
0.2	-0.907171	0.845196
0.2	-0.902581	0.846575
0.2	-0.897991	0.846288
0.2	-0.893401	0.849702
0.2	-0.888811	0.847591
0.2	-0.884222	0.85226
0.2	-0.879632	0.858531
0.2	-0.875042	0.864227
0.2	-0.870452	0.862931
0.2	-0.865862	0.862472
0.2	-0.861272	0.862561
0.2	-0.856682	0.861733
0.2	-0.852092	0.857252
0.2	-0.847502	0.860982
0.2	-0.842913	0.859271
0.2	-0.838323	0.864552
0.2	-0.833733	0.867496
0.2	-0.829143	0.869213
0.2	-0.824553	0.86877
0.2	-0.819963	0.870798
0.2	-0.815373	0.8746
0.2	-0.810783	0.871619
0.2	-0.806194	0.867488
0.2	-0.801604	0.870595
0.2	-0.797014	0.872502
0.2	-0.792424	0.877686
0.2	-0.787834	0.878454
0.2	-0.783244	0.886104
0.2	-0.778654	0.89296
0.2	-0.774064	0.899055
0.2	-0.769475	0.904841
0.2	-0.764885	0.908972
0.2	-0.760295	0.909235
0.2	-0.755705	0.91596
0.2	-0.751115	0.919773
0.2	-0.746525	0.924764
0.2	-0.741935	0.928881
0.2	-0.737345	0.936191
0.2	-0.732755	0.939415
0.2	-0.728166	0.940688
0.2	-0.723576	0.942146
0.2	-0.718986	0.947366
0.2	-0.714396	0.94802
0.2	-0.709806	0.954668
0.2	-0.705216	0.958082
0.2	-0.700626	0.960779
0.2	-0.696036	0.966851
0.2	-0.691447	0.973426
0.2	-0.686857	0.977557
0.2	-0.682267	0.984818
0.2	-0.677677	0.991662
0.2	-0.673087	0.998156
0.2	-0.668497	1.00388
0.2	-0.663907	1.01577
0.2	-0.659317	1.02118
0.2	-0.654728	1.02226
0.2	-0.650138	1.02283
0.2	-0.645548	1.0219
0.2	-0.640958	1.02276
0.2	-0.636368	1.02712
0.2	-0.631778	1.03325
0.2	-0.627188	1.03577
0.2	-0.622598	1.04419
0.2	-0.618008	1.05519
0.2	-0.613419	1.06268
0.2	-0.608829	1.06748
0.2	-0.604239	1.06975
0.2	-0.599649	1.07542
0.2	-0.595059	1.08294
0.2	-0.590469	1.0926
0.2	-0.585879	1.10255
0.2	-0.581289	1.11061
0.2	-0.5767	1.12057
0.2	-0.57211	1.12962
0.2	-0.56752	1.13822
0.2	-0.56293	1.1426
0.2	-0.55834	1.1454
0.2	-0.55375	1.14999
0.2	-0.54916	1.15619
0.2	-0.54457	1.16419
0.2	-0.539981	1.17298
0.2	-0.535391	1.18471
0.2	-0.530801	1.19549
0.2	-0.526211	1.20601
0.2	-0.521621	1.21607
0.2	-0.517031	1.22192
0.2	-0.512441	1.22641
0.2	-0.507851	1.23042
0.2	-0.503261	1.2348
0.2	-0.498672	1.2394
0.2	-0.494082	1.24507
0.2	-0.489492	1.25208
0.2	-0.484902	1.25705
0.2	-0.480312	1.26503
0.2	-0.475722	1.27253
0.2	-0.471132	1.27758
0.2	-0.466542	1.28304
0.2	-0.461953	1.28881
0.2	-0.457363	1.29459
0.2	-0.452773	1.29985
0.2	-0.448183	1.30437
0.2	-0.443593	1.30724
0.2	-0.439003	1.31119
0.2	-0.434413	1.31424
0.2	-0.429823	1.31669
0.2	-0.425233	1.31958
0.2	-0.420644	1.32387
0.2	-0.416054	1.32906
0.2	-0.411464	1.33554
0.2	-0.406874	1.34121
0.2	-0.402284	1.34583
0.2	-0.397694	1.34729
0.2	-0.393104	1.34867
0.2	-0.388514	1.34784
0.2	-0.383925	1.34802
0.2	-0.379335	1.34815
0.2	-0.374745	1.3482
0.2	-0.370155	1.35011
0.2	-0.365565	1.34846
0.2	-0.360975	1.34592
0.2	-0.356385	1.34582
0.2	-0.351795	1.34115
0.2	-0.347206	1.33847
0.2	-0.342616	1.33215
0.2	-0.338026	1.32619
0.2	-0.333436	1.31948
0.2	-0.328846	1.31379
0.2	-0.324256	1.30817
0.2	-0.319666	1.2972
0.2	-0.315076	1.29089
0.2	-0.310486	1.28998
0.2	-0.305897	1.28543
0.2	-0.301307	1.27817
0.2	-0.296717	1.26447
0.2	-0.292127	1.25371
0.2	-0.287537	1.24837
0.2	-0.282947	1.23664
0.2	-0.278357	1.22099
0.2	-0.273767	1.20886
0.2	-0.269178	1.19425
0.2	-0.264588	1.16977
0.2	-0.259998	1.15101
0.2	-0.255408	1.14003
0.2	-0.250818	1.12022
0.2	-0.246228	1.10968
0.2	-0.241638	1.10053
0.2	-0.237048	1.08783
0.2	-0.232459	1.07038
0.2	-0.227869	1.04043
0.2	-0.223279	1.01653
0.2	-0.218689	0.973998
0.2	-0.214099	0.949425
0.2	-0.209509	0.942985
0.2	-0.204919	0.911608
0.2	-0.200329	0.893946
0.2	-0.195739	0.878094
0.2	-0.19115	0.867285
0.2	-0.18656	0.840665
0.2	-0.18197	0.811645
0.2	-0.17738	0.789864
0.2	-0.17279	0.738088
0.2	-0.1682	0.705069
0.2	-0.16361	0.683935
0.2	-0.15902	0.642322
0.2	-0.154431	0.621946
0.2	-0.149841	0.604281
0.2	-0.145251	0.593567
0.2	-0.140661	0.5736
0.2	-0.136071	0.558106
0.2	-0.131481	0.533138
0.2	-0.126891	0.495128
0.2	-0.122301	0.473138
0.2	-0.117711	0.448425
0.2	-0.113122	0.423008
0.2	-0.108532	0.403962
0.2	-0.103942	0.38757
0.2	-0.099352	0.367397
0.2	-0.0947621	0.342436
0.2	-0.0901722	0.323903
0.2	-0.0855823	0.300761
0.2	-0.0809924	0.274705
0.2	-0.0764026	0.259894
0.2	-0.0718127	0.240681
0.2	-0.0672228	0.232901
0.2	-0.0626329	0.221837
0.2	-0.058043	0.218211
0.2	-0.0534532	0.206383
0.2	-0.0488633	0.204139
0.2	-0.0442734	0.198343
0.2	-0.0396835	0.181028
0.2	-0.0350936	0.167574
0.2	-0.0305038	0.16155
0.2	-0.0259139	0.149017
0.2	-0.021324	0.144133
0.2	-0.0167341	0.135551
0.2	-0.0121442	0.128535
0.2	-0.00755436	0.124372
0.2	-0.00296448	0.126918
0.2	0.0016254	0.122969
0.2	0.00621528	0.119785
0.2	0.0108052	0.1203
0.2	0.015395	0.126266
0.2	0.0199849	0.12414
0.2	0.0245748	0.127449
0.2	0.0291647	0.132533
0.2	0.0337546	0.132108
0.2	0.0383444	0.142337
0.2	0.0429343	0.151634
0.2	0.0475242	0.156478
0.2	0.0521141	0.1693
0.2	0.056704	0.173962
0.2	0.0612938	0.18478
0.2	0.0658837	0.184321
0.2	0.0704736	0.195409
0.2	0.0750635	0.211139
0.2	0.0796534	0.215965
0.2	0.0842433	0.233359
0.2	0.0888331	0.236776
0.2	0.093423	0.247931
0.2	0.0980129	0.263511
0.2	0.102603	0.269048
0.2	0.107193	0.28954
0.2	0.111783	0.293059
0.2	0.116372	0.316384
0.2	0.120962	0.339227
0.2	0.125552	0.351138
0.2	0.130142	0.376389
0.2	0.134732	0.384041
0.2	0.139322	0.41212
0.2	0.143912	0.432291
0.2	0.148502	0.44198
0.2	0.153091	0.462329
0.2	0.157681	0.472617
0.2	0.162271	0.503217
0.2	0.166861	0.522941
0.2	0.171451	0.53794
0.2	0.176041	0.57191
0.2	0.180631	0.592464
0.2	0.185221	0.62866
0.2	0.189811	0.653353
0.2	0.1944	0.674081
0.2	0.19899	0.699615
0.2	0.20358	0.722236
0.2	0.20817	0.74955
0.2	0.21276	0.768804
0.2	0.21735	0.785674
0.2	0.22194	0.815409
0.2	0.22653	0.825866
0.2	0.231119	0.844612
0.2	0.235709	0.857882
0.2	0.240299	0.878198
0.2	0.244889	0.887234
0.2	0.249479	0.899847
0.2	0.254069	0.918286
0.2	0.258659	0.933166
0.2	0.263249	0.949734
0.2	0.267838	0.961964
0.2	0.272428	0.968575
0.2	0.277018	0.984219
0.2	0.281608	0.999367
0.2	0.286198	1.01522
0.2	0.290788	1.01989
0.2	0.295378	1.03194
0.2	0.299968	1.04513
0.2	0.304558	1.05264
0.2	0.309147	1.06226
0.2	0.313737	1.0603
0.2	0.318327	1.06869
0.2	0.322917	1.0806
0.2	0.327507	1.09042
0.2	0.332097	1.09637
0.2	0.336687	1.10019
0.2	0.341277	1.10754
0.2	0.345866	1.11192
0.2	0.350456	1.11721
0.2	0.355046	1.12071
0.2	0.359636	1.12042
0.2	0.364226	1.13245
0.2	0.368816	1.14072
0.2	0.373406	1.14259
0.2	0.377996	1.14267
0.2	0.382585	1.14247
0.2	0.387175	1.14893
0.2	0.391765	1.14821
0.2	0.396355	1.1515
0.2	0.400945	1.15278
0.2	0.405535	1.15337
0.2	0.410125	1.15672
0.2	0.414715	1.15512
0.2	0.419305	1.15131
0.2	0.423894	1.14514
0.2	0.428484	1.1403
0.2	0.433074	1.14167
0.2	0.437664	1.14063
0.2	0.442254	1.13805
0.2	0.446844	1.13843
0.2	0.451434	1.13404
0.2	0.456024	1.13364
0.2	0.460613	1.13086
0.2	0.465203	1.12963
0.2	0.469793	1.11989
0.2	0.474383	1.12165
0.2	0.478973	1.12176
0.2	0.483563	1.11666
0.2	0.488153	1.11293
0.2	0.492743	1.11468
0.2	0.497333	1.11347
0.2	0.501922	1.12284
0.2	0.506512	1.119
0.2	0.511102	1.1188
0.2	0.515692	1.11549
0.2	0.520282	1.11892
0.2	0.524872	1.10897
0.2	0.529462	1.09377
0.2	0.534052	1.08092
0.2	0.538641	1.07273
0.2	0.543231	1.06553
0.2	0.547821	1.0649
0.2	0.552411	1.05169
0.2	0.557001	1.04938
0.2	0.561591	1.04451
0.2	0.566181	1.03959
0.2	0.570771	1.03154
0.2	0.57536	1.02467
0.2	0.57995	1.01587
0.2	0.58454	1.00687
0.2	0.58913	1.00513
0.2	0.59372	1.00304
0.2	0.59831	0.994545
0.2	0.6029	0.997192
0.2	0.60749	0.991052
0.2	0.61208	0.994422
0.2	0.616669	0.990936
0.2	0.621259	0.990727
0.2	0.625849	0.988415
0.2	0.630439	0.981909
0.2	0.635029	0.983292
0.2	0.639619	0.977008
0.2	0.644209	0.966107
0.2	0.648799	0.959459
0.2	0.653388	0.946088
0.2	0.657978	0.942699
0.2	0.662568	0.94085
0.2	0.667158	0.94178
0.2	0.671748	0.941726
0.2	0.676338	0.94136
0.2	0.680928	0.9402
0.2	0.685518	0.937976
0.2	0.690107	0.929371
0.2	0.694697	0.91887
0.2	0.699287	0.91014
0.2	0.703877	0.90627
0.2	0.708467	0.911918
0.2	0.713057	0.910296
0.2	0.717647	0.906539
0.2	0.722237	0.905924
0.2	0.726827	0.900538
0.2	0.731416	0.900253
0.2	0.736006	0.897909
0.2	0.740596	0.89241
0.2	0.745186	0.89348
0.2	0.749776	0.889537
0.2	0.754366	0.894453
0.2	0.758956	0.889909
0.2	0.763546	0.886314
0.2	0.768135	0.881958
0.2	0.772725	0.872334
0.2	0.777315	0.8732
0.2	0.781905	0.873864
0.2	0.786495	0.870192
0.2	0.791085	0.866473
0.2	0.795675	0.86365
0.2	0.800265	0.867171
0.2	0.804854	0.864903
0.2	0.809444	0.862976
0.2	0.814034	0.863054
0.2	0.818624	0.859566
0.2	0.823214	0.864002
0.2	0.827804	0.863821
0.2	0.832394	0.860308
0.2	0.836984	0.853753
0.2	0.841574	0.856717
0.2	0.846163	0.859017
0.2	0.850753	0.859251
0.2	0.855343	0.860424
0.2	0.859933	0.867338
0.2	0.864523	0.87079
0.2	0.869113	0.872903
0.2	0.873703	0.872442
0.2	0.878293	0.871425
0.2	0.882882	0.869476
0.2	0.887472	0.870559
0.2	0.892062	0.870999
0.2	0.896652	0.873097
0.2	0.901242	0.877473
0.2	0.905832	0.880148
0.2	0.910422	0.882657
0.2	0.915012	0.882097
0.2	0.919602	0.883232
0.2	0.924191	0.883305
0.2	0.928781	0.883301
0.2	0.933371	0.883421
0.2	0.937961	0.884951
0.2	0.942551	0.887093
0.2	0.947141	0.890241
0.2	0.951731	0.894385
0.2	0.956321	0.898546
0.2	0.96091	0.900919
0.2	0.9655	0.903073
0.2	0.97009	0.906648
0.2	0.97468	0.910809
0.2	0.97927	0.913364
0.2	0.98386	0.911394
0.2	0.98845	0.910741
0.2	0.99304	0.914124
0.2	0.997629	0.918928
0.3	-0.998911	0.937123
0.3	-0.98962	0.929612
0.3	-0.980329	0.9223
0.3	-0.971038	0.916581
0.3	-0.961747	0.909932
0.3	-0.952456	0.904192
0.3	-0.943165	0.899501
0.3	-0.933874	0.896141
0.3	-0.924583	0.892567
0.3	-0.915292	0.890198
0.3	-0.906001	0.887775
0.3	-0.89671	0.886224
0.3	-0.887419	0.885194
0.3	-0.878128	0.884393
0.3	-0.868837	0.88365
0.3	-0.859546	0.884483
0.3	-0.850255	0.884832
0.3	-0.840964	0.884053
0.3	-0.831673	0.883846
0.3	-0.822382	0.882642
0.3	-0.813091	0.882427
0.3	-0.8038	0.88309
0.3	-0.794509	0.884188
0.3	-0.785218	0.886415
0.3	-0.775927	0.890768
0.3	-0.766635	0.895407
0.3	-0.757344	0.900397
0.3	-0.748053	0.906333
0.3	-0.738762	0.91297
0.3	-0.729471	0.916521
0.3	-0.72018	0.920593
0.3	-0.710889	0.925313
0.3	-0.701598	0.931091
0.3	-0.692307	0.937036
0.3	-0.683016	0.942184
0.3	-0.673725	0.94888
0.3	-0.664434	0.958374
0.3	-0.655143	0.967237
0.3	-0.645852	0.976029
0.3	-0.636561	0.982781
0.3	-0.62727	0.992532
0.3	-0.617979	1.00258
0.3	-0.608688	1.0127
0.3	-0.599397	1.02266
0.3	-0.590106	1.03271
0.3	-0.580815	1.04529
0.3	-0.571524	1.05836
0.3	-0.562233	1.07059
0.3	-0.552942	1.08597
0.3	-0.543651	1.09967
0.3	-0.53436	1.11453
0.3	-0.525069	1.1267
0.3	-0.515778	1.13581
0.3	-0.506487	1.14607
0.3	-0.497196	1.15349
0.3	-0.487905	1.1613
0.3	-0.478614	1.17007
0.3	-0.469323	1.18306
0.3	-0.460032	1.19448
0.3	-0.450741	1.20417
0.3	-0.44145	1.21402
0.3	-0.432159	1.22434
0.3	-0.422868	1.23201
0.3	-0.413577	1.24277
0.3	-0.404286	1.24924
0.3	-0.394995	1.25972
0.3	-0.385704	1.26566
0.3	-0.376413	1.27595
0.3	-0.367122	1.27796
0.3	-0.357831	1.28039
0.3	-0.34854	1.28143
0.3	-0.339249	1.27942
0.3	-0.329958	1.27783
0.3	-0.320667	1.27411
0.3	-0.311376	1.26771
0.3	-0.302085	1.2599
0.3	-0.292794	1.24561
0.3	-0.283503	1.23422
0.3	-0.274212	1.21795
0.3	-0.26492	1.19991
0.3	-0.255629	1.17765
0.3	-0.246338	1.15058
0.3	-0.237047	1.12479
0.3	-0.227756	1.08913
0.3	-0.218465	1.04986
0.3	-0.209174	1.00668
0.3	-0.199883	0.962437
0.3	-0.190592	0.917274
0.3	-0.181301	0.874313
0.3	-0.17201	0.832131
0.3	-0.162719	0.791222
0.3	-0.153428	0.75205
0.3	-0.144137	0.716645
0.3	-0.134846	0.674843
0.3	-0.125555	0.63459
0.3	-0.116264	0.591535
0.3	-0.106973	0.54621
0.3	-0.0976822	0.498693
0.3	-0.0883911	0.455537
0.3	-0.0791001	0.412903
0.3	-0.0698091	0.371177
0.3	-0.0605181	0.33336
0.3	-0.0512271	0.301351
0.3	-0.041936	0.269745
0.3	-0.032645	0.244638
0.3	-0.023354	0.222127
0.3	-0.014063	0.205693
0.3	-0.00477197	0.195109
0.3	0.00451905	0.19092
0.3	0.0138101	0.189939
0.3	0.0231011	0.194806
0.3	0.0323921	0.206053
0.3	0.0416831	0.221942
0.3	0.0509741	0.239571
0.3	0.0602652	0.260368
0.3	0.0695562	0.282807
0.3	0.0788472	0.309564
0.3	0.0881382	0.336236
0.3	0.0974292	0.364431
0.3	0.10672	0.395989
0.3	0.116011	0.43188
0.3	0.125302	0.468391
0.3	0.134593	0.504586
0.3	0.143884	0.543632
0.3	0.153175	0.587854
0.3	0.162466	0.631876
0.3	0.171757	0.680322
0.3	0.181048	0.721152
0.3	0.190339	0.762941
0.3	0.19963	0.800128
0.3	0.208921	0.834738
0.3	0.218212	0.864574
0.3	0.227503	0.886671
0.3	0.236795	0.910627
0.3	0.246086	0.933272
0.3	0.255377	0.953183
0.3	0.264668	0.974631
0.3	0.273959	0.988219
0.3	0.28325	1.00421
0.3	0.292541	1.0179
0.3	0.301832	1.03311
0.3	0.311123	1.04732
0.3	0.320414	1.05767
0.3	0.329705	1.07201
0.3	0.338996	1.08337
0.3	0.348287	1.09414
0.3	0.357578	1.10371
0.3	0.366869	1.11019
0.3	0.37616	1.1129
0.3	0.385451	1.11884
0.3	0.394742	1.12173
0.3	0.404033	1.12688
0.3	0.413324	1.12641
0.3	0.422615	1.12871
0.3	0.431906	1.12571
0.3	0.441197	1.11767
0.3	0.450488	1.11226
0.3	0.459779	1.10354
0.3	0.46907	1.09372
0.3	0.478361	1.08783
0.3	0.487652	1.08202
0.3	0.496943	1.07739
0.3	0.506234	1.06878
0.3	0.515525	1.06106
0.3	0.524816	1.0522
0.3	0.534107	1.04201
0.3	0.543398	1.03735
0.3	0.552689	1.03003
0.3	0.56198	1.02325
0.3	0.571271	1.01112
0.3	0.580562	0.999147
0.3	0.589853	0.98836
0.3	0.599144	0.975382
0.3	0.608435	0.964769
0.3	0.617726	0.961004
0.3	0.627017	0.955261
0.3	0.636308	0.949427
0.3	0.645599	0.941697
0.3	0.65489	0.931936
0.3	0.664181	0.924227
0.3	0.673472	0.914344
0.3	0.682763	0.912878
0.3	0.692054	0.90623
0.3	0.701345	0.902855
0.3	0.710636	0.903348
0.3	0.719927	0.903325
0.3	0.729218	0.901933
0.3	0.73851	0.901483
0.3	0.747801	0.900836
0.3	0.757092	0.904949
0.3	0.766383	0.903193
0.3	0.775674	0.906742
0.3	0.784965	0.905314
0.3	0.794256	0.903772
0.3	0.803547	0.905284
0.3	0.812838	0.906212
0.3	0.822129	0.907387
0.3	0.83142	0.907525
0.3	0.840711	0.906629
0.3	0.850002	0.9075
0.3	0.859293	0.907697
0.3	0.868584	0.911969
0.3	0.877875	0.915414
0.3	0.887166	0.919107
0.3	0.896457	0.922307
0.3	0.905748	0.924028
0.3	0.915039	0.929457
0.3	0.92433	0.931415
0.3	0.933621	0.933616
0.3	0.942912	0.933957
0.3	0.952203	0.936398
0.3	0.961494	0.940563
0.3	0.970785	0.940616
0.3	0.980076	0.941571
0.3	0.989367	0.942471
0.3	0.998658	0.94425
0.4	-0.991697	0.925242
0.4	-0.982445	0.92074
0.4	-0.973193	0.9152
0.4	-0.963942	0.912434
0.4	-0.95469	0.909546
0.4	-0.945438	0.906012
0.4	-0.936186	0.903437
0.4	-0.926934	0.902938
0.4	-0.917682	0.900827
0.4	-0.908431	0.899752
0.4	-0.899179	0.897047
0.4	-0.889927	0.895617
0.4	-0.880675	0.892909
0.4	-0.871423	0.89277
0.4	-0.862172	0.889062
0.4	-0.85292	0.887168
0.4	-0.843668	0.886238
0.4	-0.834416	0.886972
0.4	-0.825164	0.887731
0.4	-0.815913	0.890645
0.4	-0.806661	0.893281
0.4	-0.797409	0.896439
0.4	-0.788157	0.901008
0.4	-0.778905	0.905842
0.4	-0.769654	0.91073
0.4	-0.760402	0.916032
0.4	-0.75115	0.92071
0.4	-0.741898	0.925002
0.4	-0.732646	0.929583
0.4	-0.723395	0.933984
0.4	-0.714143	0.938773
0.4	-0.704891	0.943827
0.4	-0.695639	0.951047
0.4	-0.686387	0.9578
0.4	-0.677136	0.967773
0.4	-0.667884	0.9769
0.4	-0.658632	0.986662
0.4	-0.64938	0.996456
0.4	-0.640128	1.0059
0.4	-0.630877	1.01743
0.4	-0.621625	1.02785
0.4	-0.612373	1.03837
0.4	-0.603121	1.04931
0.4	-0.593869	1.05958
0.4	-0.584618	1.0718
0.4	-0.575366	1.08321
0.4	-0.566114	1.09533
0.4	-0.556862	1.10602
0.4	-0.54761	1.11742
0.4	-0.538359	1.13036
0.4	-0.529107	1.14438
0.4	-0.519855	1.15843
0.4	-0.510603	1.17492
0.4	-0.501351	1.1863
0.4	-0.4921	1.1983
0.4	-0.482848	1.20638
0.4	-0.473596	1.213
0.4	-0.464344	1.21394
0.4	-0.455092	1.21843
0.4	-0.44584	1.22286
0.4	-0.436589	1.23014
0.4	-0.427337	1.23869
0.4	-0.418085	1.24913
0.4	-0.408833	1.25644
0.4	-0.399581	1.26394
0.4	-0.39033	1.26991
0.4	-0.381078	1.27297
0.4	-0.371826	1.27297
0.4	-0.362574	1.27344
0.4	-0.353322	1.2724
0.4	-0.344071	1.2674
0.4	-0.334819	1.25999
0.4	-0.325567	1.25278
0.4	-0.316315	1.24296
0.4	-0.307063	1.23235
0.4	-0.297812	1.2203
0.4	-0.28856	1.20622
0.4	-0.279308	1.19209
0.4	-0.270056	1.17398
0.4	-0.260804	1.15451
0.4	-0.251553	1.1282
0.4	-0.242301	1.10324
0.4	-0.233049	1.07627
0.4	-0.223797	1.04686
0.4	-0.214545	1.01437
0.4	-0.205294	0.974107
0.4	-0.196042	0.929815
0.4	-0.18679	0.880734
0.4	-0.177538	0.830774
0.4	-0.168286	0.77578
0.4	-0.159035	0.718637
0.4	-0.149783	0.665872
0.4	-0.140531	0.614271
0.4	-0.131279	0.566017
0.4	-0.122027	0.518355
0.4	-0.112776	0.471358
0.4	-0.103524	0.427607
0.4	-0.0942719	0.389242
0.4	-0.0850201	0.357156
0.4	-0.0757683	0.325054
0.4	-0.0665165	0.294218
0.4	-0.0572647	0.268526
0.4	-0.0480129	0.244003
0.4	-0.0387611	0.221877
0.4	-0.0295093	0.203247
0.4	-0.0202575	0.188464
0.4	-0.0110057	0.178043
0.4	-0.00175389	0.171704
0.4	0.00749791	0.167638
0.4	0.0167497	0.16983
0.4	0.0260015	0.174434
0.4	0.0352533	0.183675
0.4	0.0445051	0.197905
0.4	0.0537569	0.219425
0.4	0.0630087	0.244628
0.4	0.0722605	0.273489
0.4	0.0815123	0.303618
0.4	0.0907641	0.332115
0.4	0.100016	0.361289
0.4	0.109268	0.392422
0.4	0.11852	0.425234
0.4	0.127771	0.457446
0.4	0.137023	0.493157
0.4	0.146275	0.530939
0.4	0.155527	0.569673
0.4	0.164779	0.609314
0.4	0.17403	0.646717
0.4	0.183282	0.685443
0.4	0.192534	0.720881
0.4	0.201786	0.757604
0.4	0.211038	0.794376
0.4	0.220289	0.82961
0.4	0.229541	0.864769
0.4	0.238793	0.902558
0.4	0.248045	0.939383
0.4	0.257297	0.975081
0.4	0.266548	1.00883
0.4	0.2758	1.04159
0.4	0.285052	1.06706
0.4	0.294304	1.09303
0.4	0.303556	1.11279
0.4	0.312807	1.13097
0.4	0.322059	1.14674
0.4	0.331311	1.16223
0.4	0.340563	1.17398
0.4	0.349815	1.18133
0.4	0.359066	1.18727
0.4	0.368318	1.19214
0.4	0.37757	1.19365
0.4	0.386822	1.19695
0.4	0.396074	1.19299
0.4	0.405325	1.1937
0.4	0.414577	1.19327
0.4	0.423829	1.18991
0.4	0.433081	1.1826
0.4	0.442333	1.17295
0.4	0.451585	1.16381
0.4	0.460836	1.15814
0.4	0.470088	1.1459
0.4	0.47934	1.13838
0.4	0.488592	1.1287
0.4	0.497844	1.12215
0.4	0.507095	1.11295
0.4	0.516347	1.09979
0.4	0.525599	1.08815
0.4	0.534851	1.0768
0.4	0.544103	1.06775
0.4	0.553354	1.05875
0.4	0.562606	1.04782
0.4	0.571858	1.04359
0.4	0.58111	1.03823
0.4	0.590362	1.02742
0.4	0.599613	1.02026
0.4	0.608865	1.0078
0.4	0.618117	1.0002
0.4	0.627369	0.989743
0.4	0.636621	0.982317
0.4	0.645872	0.973044
0.4	0.655124	0.968831
0.4	0.664376	0.966574
0.4	0.673628	0.963066
0.4	0.68288	0.958713
0.4	0.692131	0.957025
0.4	0.701383	0.953689
0.4	0.710635	0.954316
0.4	0.719887	0.951269
0.4	0.729139	0.949022
0.4	0.73839	0.946656
0.4	0.747642	0.94645
0.4	0.756894	0.946217
0.4	0.766146	0.947534
0.4	0.775398	0.948867
0.4	0.784649	0.949272
0.4	0.793901	0.954112
0.4	0.803153	0.955836
0.4	0.812405	0.960079
0.4	0.821657	0.964213
0.4	0.830908	0.967927
0.4	0.84016	0.971549
0.4	0.849412	0.975328
0.4	0.858664	0.982773
0.4	0.867916	0.984916
0.4	0.877167	0.988503
0.4	0.886419	0.991498
0.4	0.895671	0.992866
0.4	0.904923	0.999161
0.4	0.914175	1.00338
0.4	0.923427	1.00781
0.4	0.932678	1.01428
0.4	0.94193	1.01873
0.4	0.951182	1.02388
0.4	0.960434	1.02585
0.4	0.969686	1.0336
0.4	0.978937	1.03592
0.4	0.988189	1.03988
0.4	0.997441	1.04486
0.6	-0.993175	0.956486
0.6	-0.98398	0.954493
0.6	-0.974786	0.953279
0.6	-0.965591	0.95295
0.6	-0.956396	0.950489
0.6	-0.947201	0.9474
0.6	-0.938007	0.943459
0.6	-0.928812	0.939858
0.6	-0.919617	0.93769
0.6	-0.910422	0.936761
0.6	-0.901228	0.936018
0.6	-0.892033	0.936117
0.6	-0.882838	0.93615
0.6	-0.873643	0.935232
0.6	-0.864449	0.933409
0.6	-0.855254	0.931939
0.6	-0.846059	0.931024
0.6	-0.836865	0.930954
0.6	-0.82767	0.932527
0.6	-0.818475	0.933678
0.6	-0.80928	0.93459
0.6	-0.800086	0.935582
0.6	-0.790891	0.937673
0.6	-0.781696	0.937858
0.6	-0.772501	0.938977
0.6	-0.763307	0.939845
0.6	-0.754112	0.94294
0.6	-0.744917	0.946701
0.6	-0.735722	0.950689
0.6	-0.726528	0.954043
0.6	-0.717333	0.957859
0.6	-0.708138	0.962016
0.6	-0.698943	0.965256
0.6	-0.689749	0.970743
0.6	-0.680554	0.975145
0.6	-0.671359	0.980147
0.6	-0.662165	0.986642
0.6	-0.65297	0.99285
0.6	-0.643775	1.00067
0.6	-0.63458	1.00777
0.6	-0.625386	1.01354
0.6	-0.616191	1.01898
0.6	-0.606996	1.02659
0.6	-0.597801	1.03676
0.6	-0.588607	1.0457
0.6	-0.579412	1.05585
0.6	-0.570217	1.06707
0.6	-0.561022	1.07944
0.6	-0.551828	1.09164
0.6	-0.542633	1.10271
0.6	-0.533438	1.10734
0.6	-0.524243	1.11307
0.6	-0.515049	1.12144
0.6	-0.505854	1.13142
0.6	-0.496659	1.13965
0.6	-0.487465	1.15261
0.6	-0.47827	1.16286
0.6	-0.469075	1.17329
0.6	-0.45988	1.17853
0.6	-0.450686	1.18391
0.6	-0.441491	1.1831
0.6	-0.432296	1.18415
0.6	-0.423101	1.18736
0.6	-0.413907	1.1923
0.6	-0.404712	1.19917
0.6	-0.395517	1.20922
0.6	-0.386322	1.21359
0.6	-0.377128	1.21897
0.6	-0.367933	1.22171
0.6	-0.358738	1.22401
0.6	-0.349544	1.22148
0.6	-0.340349	1.2156
0.6	-0.331154	1.20803
0.6	-0.321959	1.20088
0.6	-0.312765	1.19518
0.6	-0.30357	1.18735
0.6	-0.294375	1.17742
0.6	-0.28518	1.16749
[truncated: 357 more rows]

## Sheet: fig2d_in plane field
T/Tc	Bc2 (T)
0.102389	1.59799
0.136519	1.58794
0.170648	1.55779
0.204778	1.52764
0.238908	1.48744
0.273038	1.45729
0.307167	1.42714
0.341297	1.37688
0.375427	1.32663
0.409556	1.26633
0.443686	1.21608
0.477816	1.16583
0.511945	1.10553
0.546075	1.04523
0.580205	0.944724
0.614334	0.904523
0.648464	0.80402
0.682594	0.683417
0.716724	0.592965
0.750853	0.522613
0.784983	0.472362
0.819113	0.422111
0.853242	0.371859
0.887372	0.321608
0.921502	0.271357
0.955631	0.201005
0.989761	0.0904523

## Sheet: fig2d_out-of-plane_field
T/Tc	Bc2 (T)
0.0983607	0.935
0.131148	0.91
0.163934	0.885
0.196721	0.855
0.229508	0.82
0.262295	0.785
0.295082	0.75
0.327869	0.71
0.360656	0.675
0.393443	0.64
0.42623	0.605
0.459016	0.57
0.491803	0.53
0.52459	0.5
0.557377	0.475
0.590164	0.44
0.622951	0.41
0.655738	0.375
0.688525	0.345
0.721311	0.315
0.754098	0.28
0.786885	0.245
0.819672	0.215
0.852459	0.18
0.885246	0.155
0.918033	0.115
0.95082	0.08
0.983607	0.05

## Sheet: fig2e
Temperature (K)	Field (T)	Resistance (ohms)
0.3	0	-0.0675029
0.3	0.0100503	0.156016
0.3	0.0201005	0.0368051
0.3	0.0301508	0.118763
0.3	0.040201	0.103861
0.3	0.0502513	0.0144531
0.3	0.0603015	-0.0451509
0.3	0.0703518	-0.134557
0.3	0.080402	0.0815111
0.3	0.0904523	0.0815111
0.3	0.100503	-0.0377009
0.3	0.110553	0.156016
0.3	0.120603	-0.164361
0.3	0.130653	0.0591571
0.3	0.140704	-0.0526009
0.3	0.150754	0.20817
0.3	0.160804	-0.0451509
0.3	0.170854	-0.0227989
0.3	0.180905	-0.119657
0.3	0.190955	-0.0451509
0.3	0.201005	0.0368051
0.3	0.211055	0.148565
0.3	0.221106	-0.104755
0.3	0.231156	-0.0526009
0.3	0.241206	0.0517071
0.3	0.251256	-0.171813
0.3	0.261307	0.0815111
0.3	0.271357	0.0144531
0.3	0.281407	-0.0451509
0.3	0.291457	-0.119657
0.3	0.301508	-0.0377009
0.3	0.311558	0.0740591
0.3	0.321608	0.111313
0.3	0.331658	0.141115
0.3	0.341709	-0.000446908
0.3	0.351759	0.103861
0.3	0.361809	0.00700309
0.3	0.371859	-0.134557
0.3	0.38191	0.0740591
0.3	0.39196	-0.0898549
0.3	0.40201	-0.0227989
0.3	0.41206	-0.0377009
0.3	0.422111	-0.0600509
0.3	0.432161	0.0964111
0.3	0.442211	0.260325
0.3	0.452261	-0.0824029
0.3	0.462312	-0.112205
0.3	0.472362	-0.164361
0.3	0.482412	-0.0749529
0.3	0.492462	-0.119657
0.3	0.502513	0.103861
0.3	0.512563	-0.0526009
0.3	0.522613	-0.0302489
0.3	0.532663	-0.000446908
0.3	0.542714	-0.0227989
0.3	0.552764	0.0293551
0.3	0.562814	0.00700309
0.3	0.572864	-0.00789691
0.3	0.582915	0.0219051
0.3	0.592965	-0.127107
0.3	0.603015	0.118763
0.3	0.613065	-0.00789691
0.3	0.623116	-0.0153489
0.3	0.633166	0.00700309
0.3	0.643216	0.0442571
0.3	0.653266	-0.0675029
0.3	0.663317	0.0740591
0.3	0.673367	0.118763
0.3	0.683417	-0.209065
0.3	0.693467	0.126214
0.3	0.703518	0.0293551
0.3	0.713568	0.0591571
0.3	0.723618	0.00700309
0.3	0.733668	0.00700309
0.3	0.743719	0.0666091
0.3	0.753769	0.245423
0.3	0.763819	0.0517071
0.3	0.773869	-0.0526009
0.3	0.78392	0.0219051
0.3	0.79397	0.20817
0.3	0.80402	-0.0675029
0.3	0.81407	0.0591571
0.3	0.824121	0.163466
0.3	0.834171	-0.0749529
0.3	0.844221	-0.112205
0.3	0.854271	-0.0302489
0.3	0.864322	-0.238867
0.3	0.874372	-0.201615
0.3	0.884422	-0.104755
0.3	0.894472	-0.00789691
0.3	0.904523	0.0442571
0.3	0.914573	-0.0675029
0.3	0.924623	-0.0377009
0.3	0.934673	0.0964111
0.3	0.944724	0.0144531
0.3	0.954774	-0.0227989
0.3	0.964824	-0.0749529
0.3	0.974874	0.0293551
0.3	0.984925	0.0368051
0.3	0.994975	-0.209065
0.3	1.00503	-0.00789691
0.3	1.01508	0.0517071
0.3	1.02513	0.185818
0.3	1.03518	-0.0749529
0.3	1.04523	-0.0898549
0.3	1.05528	0.0517071
0.3	1.06533	-0.0898549
0.3	1.07538	0.00700309
0.3	1.08543	-0.0227989
0.3	1.09548	-0.0227989
0.3	1.10553	0.118763
0.3	1.11558	-0.0973049
0.3	1.12563	-0.0973049
0.3	1.13568	-0.142009
0.3	1.14573	-0.000446908
0.3	1.15578	0.0219051
0.3	1.16583	-0.104755
0.3	1.17588	0.0815111
0.3	1.18593	0.0740591
0.3	1.19598	0.0517071
0.3	1.20603	-0.313373
0.3	1.21608	-0.179263
0.3	1.22613	-0.0675029
0.3	1.23618	-0.0526009
0.3	1.24623	0.0517071
0.3	1.25628	-0.0749529
0.3	1.26633	0.0740591
0.3	1.27638	-0.0749529
0.3	1.28643	0.0517071
0.3	1.29648	-0.0451509
0.3	1.30653	-0.000446908
0.3	1.31658	0.0815111
0.3	1.32663	0.0517071
0.3	1.33668	-0.0302489
0.3	1.34673	-0.201615
0.3	1.35678	0.0815111
0.3	1.36683	0.148565
0.3	1.37688	0.252874
0.3	1.38693	-0.0600509
0.3	1.39698	-0.0153489
0.3	1.40704	0.00700309
0.3	1.41709	0.20072
0.3	1.42714	0.0889611
0.3	1.43719	0.00700309
0.3	1.44724	-0.119657
0.3	1.45729	0.0219051
0.3	1.46734	0.0517071
0.3	1.47739	0.0964111
0.3	1.48744	-0.0302489
0.3	1.49749	-0.0302489
0.3	1.50754	0.722263
0.3	1.51759	2.21239
0.3	1.52764	4.35818
0.3	1.53769	7.61408
0.3	1.54774	9.5438
0.3	1.55779	10.4081
0.3	1.56784	11.7566
0.3	1.57789	13.7683
0.3	1.58794	15.4819
0.3	1.59799	16.4729
0.3	1.60804	16.7039
0.3	1.61809	17.2776
0.3	1.62814	17.434
0.3	1.63819	17.9854
0.3	1.64824	17.8811
0.3	1.65829	18.1046
0.3	1.66834	17.7693
0.3	1.67839	17.963
0.3	1.68844	17.9705
0.3	1.69849	17.8811
0.3	1.70854	17.9705
0.3	1.71859	17.8736
0.3	1.72864	18.0375
0.3	1.73869	18.0897
0.3	1.74874	17.9109
0.3	1.75879	17.963
0.3	1.76884	17.8289
0.3	1.77889	18.0524
0.3	1.78894	18.1046
0.3	1.79899	17.963
0.3	1.80905	17.9481
0.3	1.8191	18.0897
0.3	1.82915	18.0822
0.3	1.8392	18.1344
0.3	1.84925	17.9928
0.3	1.8593	18.1567
0.3	1.86935	18.0301
0.3	1.8794	18.0152
0.3	1.88945	17.963
0.3	1.8995	18.1046
0.3	1.90955	18.1046
0.3	1.9196	18.1791
0.3	1.92965	18.2759
0.3	1.9397	18.1195
0.3	1.94975	18.1716
0.3	1.9598	18.2014
0.3	1.96985	18.0748
0.3	1.9799	18.0971
0.3	1.98995	18.2089
0.3	2	17.9854
0.5	0	-0.216515
0.5	0.0100503	-0.0600509
0.5	0.0201005	-0.268669
0.5	0.0301508	0.163466
0.5	0.040201	-0.0153489
0.5	0.0502513	-0.0973049
0.5	0.0603015	-0.410231
0.5	0.0703518	-0.201615
0.5	0.080402	-0.0302489
0.5	0.0904523	0.312479
0.5	0.100503	-0.134557
0.5	0.110553	-0.00789691
0.5	0.120603	0.0517071
0.5	0.130653	0.00700309
0.5	0.140704	0.0144531
0.5	0.150754	-0.186713
0.5	0.160804	-0.134557
0.5	0.170854	-0.156909
0.5	0.180905	-0.0227989
0.5	0.190955	-0.0377009
0.5	0.201005	-0.238867
0.5	0.211055	-0.201615
0.5	0.221106	-0.223967
0.5	0.231156	-0.209065
0.5	0.241206	-0.179263
0.5	0.251256	-0.194165
0.5	0.261307	0.178368
0.5	0.271357	0.0740591
0.5	0.281407	-0.134557
0.5	0.291457	-0.0675029
0.5	0.301508	-0.0898549
0.5	0.311558	-0.246319
0.5	0.321608	-0.253769
0.5	0.331658	-0.447483
0.5	0.341709	-0.216515
0.5	0.351759	-0.0600509
0.5	0.361809	0.103861
0.5	0.371859	-0.127107
0.5	0.38191	0.00700309
0.5	0.39196	0.0517071
0.5	0.40201	-0.0824029
0.5	0.41206	-0.134557
0.5	0.422111	0.275226
0.5	0.432161	-0.201615
0.5	0.442211	0.163466
0.5	0.452261	-0.0526009
0.5	0.462312	-0.246319
0.5	0.472362	-0.127107
0.5	0.482412	0.185818
0.5	0.492462	0.00700309
0.5	0.502513	-0.156909
0.5	0.512563	-0.261219
0.5	0.522613	-0.246319
0.5	0.532663	0.133664
0.5	0.542714	0.513645
0.5	0.552764	0.714813
0.5	0.562814	-0.164361
0.5	0.572864	0.230522
0.5	0.582915	-0.119657
0.5	0.592965	-0.134557
0.5	0.603015	0.0740591
0.5	0.613065	-0.417681
0.5	0.623116	-0.0153489
0.5	0.633166	-0.119657
0.5	0.643216	0.0368051
0.5	0.653266	-0.0227989
0.5	0.663317	0.111313
0.5	0.673367	-0.0898549
0.5	0.683417	0.32738
0.5	0.693467	-0.127107
0.5	0.703518	-0.0898549
0.5	0.713568	0.118763
0.5	0.723618	-0.127107
0.5	0.733668	-0.0749529
0.5	0.743719	0.0293551
0.5	0.753769	0.0889611
0.5	0.763819	0.163466
0.5	0.773869	-0.156909
0.5	0.78392	-0.119657
0.5	0.79397	0.133664
0.5	0.80402	0.588153
0.5	0.81407	-0.201615
0.5	0.824121	0.00700309
0.5	0.834171	-0.410231
0.5	0.844221	0.103861
0.5	0.854271	-0.000446908
0.5	0.864322	-0.328275
0.5	0.874372	-0.261219
0.5	0.884422	-0.268669
0.5	0.894472	-0.283571
0.5	0.904523	-0.283571
0.5	0.914573	-0.0526009
0.5	0.924623	0.156016
0.5	0.934673	0.0591571
0.5	0.944724	-0.156909
0.5	0.954774	-0.0451509
0.5	0.964824	-0.201615
0.5	0.974874	-0.0227989
0.5	0.984925	0.0740591
0.5	0.994975	-0.00789691
0.5	1.00503	-0.00789691
0.5	1.01508	-0.0749529
0.5	1.02513	0.118763
0.5	1.03518	0.00700309
0.5	1.04523	0.00700309
0.5	1.05528	-0.0898549
0.5	1.06533	0.0666091
0.5	1.07538	-0.104755
0.5	1.08543	-0.112205
0.5	1.09548	-0.127107
0.5	1.10553	0.163466
0.5	1.11558	0.215621
0.5	1.12563	0.0964111
0.5	1.13568	0.170917
0.5	1.14573	-0.209065
0.5	1.15578	-0.201615
0.5	1.16583	-0.0749529
0.5	1.17588	-0.0302489
0.5	1.18593	-0.343175
0.5	1.19598	-0.112205
0.5	1.20603	-0.0451509
0.5	1.21608	0.0293551
0.5	1.22613	-0.134557
0.5	1.23618	0.0517071
0.5	1.24623	0.118763
0.5	1.25628	-0.320823
0.5	1.26633	-0.343175
0.5	1.27638	-0.0526009
0.5	1.28643	-0.0451509
0.5	1.29648	-0.253769
0.5	1.30653	-0.179263
0.5	1.31658	-0.305923
0.5	1.32663	0.118763
0.5	1.33668	0.252874
0.5	1.34673	0.118763
0.5	1.35678	-0.261219
0.5	1.36683	-0.0675029
0.5	1.37688	0.0517071
0.5	1.38693	-0.0451509
0.5	1.39698	-0.112205
0.5	1.40704	-0.574143
0.5	1.41709	-0.402781
0.5	1.42714	-0.0600509
0.5	1.43719	-0.0526009
0.5	1.44724	0.103861
0.5	1.45729	0.245423
0.5	1.46734	2.06337
0.5	1.47739	4.76796
0.5	1.48744	7.59918
0.5	1.49749	9.40224
0.5	1.50754	10.3112
0.5	1.51759	12.159
0.5	1.52764	13.5895
0.5	1.53769	15.0796
0.5	1.54774	16.1227
0.5	1.55779	16.6517
0.5	1.56784	16.9646
0.5	1.57789	17.665
0.5	1.58794	17.5011
0.5	1.59799	17.6352
0.5	1.60804	17.9183
0.5	1.61809	17.7619
0.5	1.62814	18.0897
0.5	1.63819	18.1046
0.5	1.64824	18.1567
0.5	1.65829	18.1642
0.5	1.66834	17.896
0.5	1.67839	17.9183
0.5	1.68844	17.4489
0.5	1.69849	17.8811
0.5	1.70854	17.665
0.5	1.71859	18.1269
0.5	1.72864	18.0152
0.5	1.73869	17.9183
0.5	1.74874	17.9258
0.5	1.75879	18.2014
0.5	1.76884	18.0226
0.5	1.77889	17.9779
0.5	1.78894	18.0077
0.5	1.79899	17.9854
0.5	1.80905	17.8438
0.5	1.8191	18.1269
0.5	1.82915	17.9183
0.5	1.8392	18.0971
0.5	1.84925	17.9705
0.5	1.8593	18.045
0.5	1.86935	18.0599
0.5	1.8794	18.0226
0.5	1.88945	18.1642
0.5	1.8995	18.3803
0.5	1.90955	18.261
0.5	1.9196	18.1493
0.5	1.92965	17.8438
0.5	1.9397	18.3803
0.5	1.94975	17.8364
0.5	1.9598	18.0375
0.5	1.96985	18.0822
0.5	1.9799	18.1493
0.5	1.98995	18.2536
0.5	2	18.2461
0.7	0	-0.171813
0.7	0.0100503	0.0964111
0.7	0.0201005	0.170917
0.7	0.0301508	-0.134557
0.7	0.040201	-0.156909
0.7	0.0502513	0.0964111
0.7	0.0603015	-0.0377009
0.7	0.0703518	-0.119657
0.7	0.080402	0.0666091
0.7	0.0904523	0.0517071
0.7	0.100503	0.0815111
0.7	0.110553	0.20817
0.7	0.120603	-0.104755
0.7	0.130653	-0.119657
0.7	0.140704	0.0889611
0.7	0.150754	0.282676
0.7	0.160804	-0.0227989
0.7	0.170854	-0.0898549
0.7	0.180905	-0.119657
0.7	0.190955	-0.253769
0.7	0.201005	-0.171813
0.7	0.211055	0.0740591
0.7	0.221106	-0.387879
0.7	0.231156	-0.387879
0.7	0.241206	-0.246319
0.7	0.251256	-0.231417
0.7	0.261307	0.103861
0.7	0.271357	0.379535
0.7	0.281407	0.118763
0.7	0.291457	-0.134557
0.7	0.301508	0.0591571
0.7	0.311558	-0.477287
0.7	0.321608	-0.559243
0.7	0.331658	-0.00789691
0.7	0.341709	-0.201615
0.7	0.351759	-0.104755
0.7	0.361809	-0.223967
0.7	0.371859	0.0442571
0.7	0.38191	0.103861
0.7	0.39196	0.156016
0.7	0.40201	-0.0973049
0.7	0.41206	0.141115
0.7	0.422111	-0.343175
0.7	0.432161	0.141115
0.7	0.442211	-0.149459
0.7	0.452261	0.0293551
0.7	0.462312	-0.365527
0.7	0.472362	-0.119657
0.7	0.482412	-0.104755
0.7	0.492462	0.290127
0.7	0.502513	0.275226
0.7	0.512563	0.170917
0.7	0.522613	-0.246319
0.7	0.532663	-0.201615
0.7	0.542714	0.297578
0.7	0.552764	-0.0153489
0.7	0.562814	-0.0302489
0.7	0.572864	-0.0749529
0.7	0.582915	-0.223967
0.7	0.592965	0.111313
0.7	0.603015	-0.156909
0.7	0.613065	0.0815111
0.7	0.623116	-0.328275
0.7	0.633166	-0.328275
0.7	0.643216	-0.104755
0.7	0.653266	-0.261219
0.7	0.663317	0.312479
0.7	0.673367	-0.365527
0.7	0.683417	-0.365527
0.7	0.693467	-0.0600509
0.7	0.703518	-0.0377009
0.7	0.713568	0.267775
0.7	0.723618	0.00700309
0.7	0.733668	-0.149459
0.7	0.743719	0.103861
0.7	0.753769	0.20817
0.7	0.763819	0.0591571
0.7	0.773869	-0.186713
0.7	0.78392	-0.395329
0.7	0.79397	0.185818
0.7	0.80402	-0.0302489
0.7	0.81407	0.193269
0.7	0.824121	-0.134557
0.7	0.834171	-0.320823
0.7	0.844221	0.118763
0.7	0.854271	0.0889611
0.7	0.864322	0.103861
0.7	0.874372	-0.142009
0.7	0.884422	-0.142009
0.7	0.894472	-0.305923
0.7	0.904523	0.0219051
0.7	0.914573	-0.0824029
0.7	0.924623	-0.0153489
0.7	0.934673	-0.454935
0.7	0.944724	0.699911
0.7	0.954774	-0.164361
0.7	0.964824	-0.201615
0.7	0.974874	0.0889611
0.7	0.984925	-0.395329
0.7	0.994975	-0.119657
0.7	1.00503	0.170917
0.7	1.01508	0.0219051
0.7	1.02513	-0.209065
0.7	1.03518	0.0219051
0.7	1.04523	-0.119657
0.7	1.05528	-0.201615
0.7	1.06533	-0.0675029
0.7	1.07538	-0.261219
0.7	1.08543	-0.149459
0.7	1.09548	-0.238867
0.7	1.10553	-0.231417
0.7	1.11558	0.0889611
0.7	1.12563	0.163466
0.7	1.13568	-0.149459
0.7	1.14573	0.0219051
0.7	1.15578	0.0368051
0.7	1.16583	-0.00789691
0.7	1.17588	-0.305923
0.7	1.18593	-0.119657
0.7	1.19598	0.141115
0.7	1.20603	-0.00789691
0.7	1.21608	0.103861
0.7	1.22613	0.0666091
0.7	1.23618	0.111313
0.7	1.24623	-0.0749529
0.7	1.25628	-0.104755
0.7	1.26633	-0.00789691
0.7	1.27638	-0.149459
0.7	1.28643	-0.156909
0.7	1.29648	-0.171813
0.7	1.30653	-0.104755
0.7	1.31658	-0.186713
0.7	1.32663	-0.477287
0.7	1.33668	0.237973
0.7	1.34673	-0.231417
0.7	1.35678	0.603053
0.7	1.36683	0.00700309
0.7	1.37688	-0.320823
0.7	1.38693	0.193269
0.7	1.39698	1.7281
0.7	1.40704	4.23152
0.7	1.41709	6.6455
0.7	1.42714	8.55288
0.7	1.43719	10.2516
0.7	1.44724	11.4139
0.7	1.45729	12.5985
0.7	1.46734	14.4537
0.7	1.47739	15.6906
0.7	1.48744	16.7337
0.7	1.49749	16.8305
0.7	1.50754	17.3744
0.7	1.51759	17.6724
0.7	1.52764	17.5979
0.7	1.53769	17.6054
0.7	1.54774	17.8811
0.7	1.55779	17.8513
0.7	1.56784	17.9183
0.7	1.57789	17.8513
0.7	1.58794	18.1195
0.7	1.59799	18.0897
0.7	1.60804	17.8066
0.7	1.61809	18.1046
0.7	1.62814	18.0524
0.7	1.63819	18.194
0.7	1.64824	18.3281
0.7	1.65829	17.6277
0.7	1.66834	17.8736
0.7	1.67839	17.747
0.7	1.68844	18.4101
0.7	1.69849	17.9779
0.7	1.70854	18.3356
0.7	1.71859	17.8885
0.7	1.72864	17.9928
0.7	1.73869	18.2014
0.7	1.74874	18.2983
0.7	1.75879	17.9332
0.7	1.76884	17.7917
0.7	1.77889	17.7917
0.7	1.78894	18.2014
0.7	1.79899	18.2834
0.7	1.80905	17.9779
0.7	1.8191	17.9556
0.7	1.82915	17.8513
0.7	1.8392	18.3505
0.7	1.84925	18.0152
0.7	1.8593	18.4548
0.7	1.86935	18.2908
0.7	1.8794	18.0673
0.7	1.88945	17.8811
0.7	1.8995	17.9928
0.7	1.90955	18.2908
0.7	1.9196	17.8736
0.7	1.92965	17.7246
0.7	1.9397	18.1642
0.7	1.94975	18.5442
0.7	1.9598	18.1716
0.7	1.96985	18.3728
0.7	1.9799	18.1046
0.7	1.98995	17.747
0.7	2	18.1791
0.9	0	-0.0227989
0.9	0.0100503	-0.134557
0.9	0.0201005	-0.231417
0.9	0.0301508	0.0740591
0.9	0.040201	-0.0227989
0.9	0.0502513	-0.164361
0.9	0.0603015	0.118763
0.9	0.0703518	-0.0600509
0.9	0.080402	0.118763
0.9	0.0904523	-0.104755
0.9	0.100503	-0.104755
0.9	0.110553	0.0517071
0.9	0.120603	-0.0451509
0.9	0.130653	0.163466
0.9	0.140704	0.0442571
0.9	0.150754	0.103861
0.9	0.160804	0.118763
0.9	0.170854	0.0368051
0.9	0.180905	0.126214
0.9	0.190955	0.237973
0.9	0.201005	0.0368051
0.9	0.211055	0.260325
0.9	0.221106	-0.127107
0.9	0.231156	-0.0377009
0.9	0.241206	0.0740591
0.9	0.251256	0.0517071
0.9	0.261307	0.126214
0.9	0.271357	0.118763
0.9	0.281407	-0.179263
0.9	0.291457	-0.216515
0.9	0.301508	-0.0600509
0.9	0.311558	-0.0898549
0.9	0.321608	-0.201615
0.9	0.331658	-0.00789691
0.9	0.341709	-0.0526009
0.9	0.351759	-0.0675029
0.9	0.361809	0.0144531
0.9	0.371859	-0.119657
0.9	0.38191	-0.0898549
0.9	0.39196	-0.0749529
0.9	0.40201	-0.127107
0.9	0.41206	-0.0227989
0.9	0.422111	-0.0377009
0.9	0.432161	-0.0451509
0.9	0.442211	-0.0675029
0.9	0.452261	0.0740591
0.9	0.462312	-0.253769
0.9	0.472362	-0.0600509
0.9	0.482412	0.0368051
0.9	0.492462	-0.0451509
0.9	0.502513	-0.216515
0.9	0.512563	-0.0153489
0.9	0.522613	-0.0377009
0.9	0.532663	0.0815111
0.9	0.542714	0.0889611
0.9	0.552764	0.0144531
0.9	0.562814	0.312479
0.9	0.572864	-0.0973049
0.9	0.582915	0.0964111
0.9	0.592965	-0.0675029
0.9	0.603015	0.0517071
0.9	0.613065	-0.209065
0.9	0.623116	-0.223967
0.9	0.633166	-0.246319
0.9	0.643216	-0.0526009
0.9	0.653266	0.178368
0.9	0.663317	0.0591571
0.9	0.673367	0.103861
0.9	0.683417	-0.127107
0.9	0.693467	-0.0227989
0.9	0.703518	-0.0824029
0.9	0.713568	-0.186713
0.9	0.723618	-0.00789691
0.9	0.733668	-0.0675029
0.9	0.743719	-0.194165
0.9	0.753769	-0.186713
0.9	0.763819	0.0293551
0.9	0.773869	-0.268669
0.9	0.78392	-0.0451509
0.9	0.79397	0.0666091
0.9	0.80402	0.0442571
0.9	0.81407	0.0368051
0.9	0.824121	-0.171813
0.9	0.834171	0.111313
0.9	0.844221	-0.00789691
0.9	0.854271	0.260325
0.9	0.864322	-0.0451509
0.9	0.874372	-0.231417
0.9	0.884422	0.20817
0.9	0.894472	-0.142009
0.9	0.904523	-0.00789691
0.9	0.914573	0.118763
0.9	0.924623	0.118763
0.9	0.934673	-0.0898549
0.9	0.944724	-0.0451509
0.9	0.954774	-0.104755
0.9	0.964824	0.260325
0.9	0.974874	-0.112205
0.9	0.984925	0.00700309
0.9	0.994975	0.0293551
0.9	1.00503	0.372084
0.9	1.01508	-0.149459
0.9	1.02513	0.178368
0.9	1.03518	-0.0526009
0.9	1.04523	-0.201615
0.9	1.05528	0.275226
0.9	1.06533	0.0517071
0.9	1.07538	0.0219051
0.9	1.08543	0.111313
0.9	1.09548	-0.186713
0.9	1.10553	-0.216515
0.9	1.11558	0.32738
0.9	1.12563	-0.0898549
0.9	1.13568	-0.246319
0.9	1.14573	-0.387879
0.9	1.15578	-0.156909
0.9	1.16583	-0.0302489
0.9	1.17588	0.00700309
0.9	1.18593	0.401886
0.9	1.19598	-0.320823
0.9	1.20603	-0.134557
0.9	1.21608	-0.194165
0.9	1.22613	0.237973
0.9	1.23618	-0.238867
0.9	1.24623	-0.0749529
0.9	1.25628	-0.134557
0.9	1.26633	0.133664
0.9	1.27638	0.267775
0.9	1.28643	-0.454935
0.9	1.29648	-0.0227989
0.9	1.30653	0.193269
0.9	1.31658	0.722263
0.9	1.32663	1.1097
0.9	1.33668	2.51786
0.9	1.34673	5.35656
0.9	1.35678	7.24154
0.9	1.36683	9.30538
0.9	1.37688	10.572
0.9	1.38693	12.1143
0.9	1.39698	14.1781
0.9	1.40704	15.8247
0.9	1.41709	16.2792
0.9	1.42714	17.1286
0.9	1.43719	17.4117
0.9	1.44724	17.6948
0.9	1.45729	17.6054
0.9	1.46734	17.4936
0.9	1.47739	18.1046
0.9	1.48744	17.7023
0.9	1.49749	17.9034
0.9	1.50754	18.2908
0.9	1.51759	17.8811
0.9	1.52764	17.9258
0.9	1.53769	18.1195
0.9	1.54774	18.2312
0.9	1.55779	17.7991
0.9	1.56784	18.045
0.9	1.57789	18.045
0.9	1.58794	17.896
0.9	1.59799	18.0301
0.9	1.60804	18.343
0.9	1.61809	17.9556
0.9	1.62814	18.1642
0.9	1.63819	17.9258
0.9	1.64824	17.7768
0.9	1.65829	18.2983
0.9	1.66834	17.9481
0.9	1.67839	18.0301
0.9	1.68844	18.1791
0.9	1.69849	17.7321
0.9	1.70854	17.9183
0.9	1.71859	17.896
0.9	1.72864	18.1716
0.9	1.73869	18.3281
0.9	1.74874	18.112
0.9	1.75879	17.8513
0.9	1.76884	17.9183
0.9	1.77889	18.0897
0.9	1.78894	18.5293
0.9	1.79899	18.3654
0.9	1.80905	18.2908
0.9	1.8191	18.2983
0.9	1.82915	18.2387
0.9	1.8392	18.261
0.9	1.84925	18.0003
0.9	1.8593	18.0301
0.9	1.86935	18.112
0.9	1.8794	18.2163
0.9	1.88945	18.045
0.9	1.8995	17.9183
0.9	1.90955	17.8811
0.9	1.9196	18.343
0.9	1.92965	18.2983
0.9	1.9397	18.1716
0.9	1.94975	18.194
0.9	1.9598	18.0152
0.9	1.96985	18.0599
0.9	1.9799	18.1195
0.9	1.98995	18.1418
0.9	2	18.2387
1.1	0	-0.0451509
1.1	0.0100503	-0.0824029
1.1	0.0201005	-0.365527
1.1	0.0301508	-0.231417
1.1	0.040201	0.0368051
1.1	0.0502513	-0.365527
1.1	0.0603015	-0.112205
1.1	0.0703518	0.185818
1.1	0.080402	0.118763
1.1	0.0904523	0.342282
1.1	0.100503	-0.00789691
1.1	0.110553	0.0293551
1.1	0.120603	-0.201615
1.1	0.130653	-0.685907
1.1	0.140704	-0.253769
1.1	0.150754	-0.209065
1.1	0.160804	-0.0377009
1.1	0.170854	-0.0377009
1.1	0.180905	-0.142009
1.1	0.190955	-0.216515
1.1	0.201005	0.0517071
1.1	0.211055	-0.223967
1.1	0.221106	0.118763
1.1	0.231156	-0.0526009
1.1	0.241206	-0.328275
1.1	0.251256	-0.291021
1.1	0.261307	0.0591571
1.1	0.271357	0.290127
1.1	0.281407	-0.00789691
1.1	0.291457	0.111313
1.1	0.301508	-0.0600509
1.1	0.311558	0.357183
1.1	0.321608	-0.0749529
1.1	0.331658	-0.0451509
1.1	0.341709	-0.231417
1.1	0.351759	-0.127107
1.1	0.361809	0.0293551
1.1	0.371859	-0.484737
1.1	0.38191	0.372084
1.1	0.39196	0.416788
1.1	0.40201	0.0815111
1.1	0.41206	0.0666091
1.1	0.422111	0.00700309
1.1	0.432161	-0.00789691
1.1	0.442211	0.0964111
1.1	0.452261	0.0517071
1.1	0.462312	0.0144531
1.1	0.472362	0.32738
1.1	0.482412	0.178368
1.1	0.492462	-0.231417
1.1	0.502513	-0.216515
1.1	0.512563	0.476393
1.1	0.522613	0.178368
1.1	0.532663	0.379535
1.1	0.542714	0.372084
1.1	0.552764	0.245423
1.1	0.562814	-0.447483
1.1	0.572864	0.118763
1.1	0.582915	0.260325
1.1	0.592965	0.103861
1.1	0.603015	0.118763
1.1	0.613065	-0.171813
1.1	0.623116	-0.156909
1.1	0.633166	-0.291021
1.1	0.643216	0.118763
1.1	0.653266	-0.238867
1.1	0.663317	-0.529441
1.1	0.673367	0.334831
1.1	0.683417	-0.194165
1.1	0.693467	-0.0377009
1.1	0.703518	-0.0302489
1.1	0.713568	-0.343175
1.1	0.723618	-0.350627
1.1	0.733668	-0.0973049
1.1	0.743719	-0.313373
1.1	0.753769	-0.343175
1.1	0.763819	0.0293551
1.1	0.773869	0.215621
1.1	0.78392	-0.119657
1.1	0.79397	-0.179263
1.1	0.80402	0.245423
1.1	0.81407	-0.0898549
1.1	0.824121	-0.134557
1.1	0.834171	-0.521989
1.1	0.844221	0.00700309
1.1	0.854271	0.498744
1.1	0.864322	0.267775
1.1	0.874372	0.0889611
1.1	0.884422	0.237973
1.1	0.894472	0.0368051
1.1	0.904523	0.0293551
1.1	0.914573	0.752065
1.1	0.924623	0.312479
1.1	0.934673	-0.104755
1.1	0.944724	-0.112205
1.1	0.954774	-0.253769
1.1	0.964824	-0.0227989
1.1	0.974874	-0.0526009
1.1	0.984925	-0.104755
1.1	0.994975	-0.201615
1.1	1.00503	0.0591571
1.1	1.01508	-0.343175
1.1	1.02513	0.0591571
1.1	1.03518	0.0591571
1.1	1.04523	0.0964111
1.1	1.05528	-0.454935
1.1	1.06533	-0.462385
1.1	1.07538	0.252874
1.1	1.08543	0.163466
1.1	1.09548	0.237973
1.1	1.10553	-0.305923
1.1	1.11558	-0.134557
1.1	1.12563	0.0591571
1.1	1.13568	-0.171813
1.1	1.14573	-0.261219
1.1	1.15578	-0.119657
1.1	1.16583	0.103861
1.1	1.17588	0.178368
1.1	1.18593	-0.261219
1.1	1.19598	-0.127107
1.1	1.20603	0.565801
1.1	1.21608	-0.343175
1.1	1.22613	0.0517071
1.1	1.23618	0.774417
1.1	1.24623	4.29856
1.1	1.25628	6.6455
1.1	1.26633	8.12074
1.1	1.27638	9.08932
1.1	1.28643	9.61832
1.1	1.29648	11.6598
1.1	1.30653	14.2973
1.1	1.31658	15.8694
1.1	1.32663	16.987
1.1	1.33668	17.285
1.1	1.34673	17.3893
1.1	1.35678	17.8811
1.1	1.36683	17.7768
1.1	1.37688	17.6874
1.1	1.38693	18.1791
1.1	1.39698	17.814
1.1	1.40704	17.7991
1.1	1.41709	17.6203
1.1	1.42714	18.0152
1.1	1.43719	18.1195
1.1	1.44724	18.112
1.1	1.45729	17.9481
1.1	1.46734	18.2759
1.1	1.47739	18.2014
1.1	1.48744	18.1344
1.1	1.49749	17.9332
1.1	1.50754	17.7321
1.1	1.51759	17.9407
1.1	1.52764	17.7321
1.1	1.53769	17.9928
1.1	1.54774	17.665
1.1	1.55779	18.3505
1.1	1.56784	18.3654
1.1	1.57789	18.2312
1.1	1.58794	17.8513
1.1	1.59799	17.9109
1.1	1.60804	18.4473
1.1	1.61809	17.963
1.1	1.62814	17.814
1.1	1.63819	17.8215
1.1	1.64824	18.4101
1.1	1.65829	17.9854
1.1	1.66834	18.1791
1.1	1.67839	18.8347
1.1	1.68844	18.4697
1.1	1.69849	18.2908
1.1	1.70854	17.9928
1.1	1.71859	18.3057
1.1	1.72864	18.0077
1.1	1.73869	18.194
1.1	1.74874	18.045
1.1	1.75879	17.8736
1.1	1.76884	18.2983
1.1	1.77889	18.5665
1.1	1.78894	18.2312
1.1	1.79899	18.2536
1.1	1.80905	17.9854
1.1	1.8191	18.5144
1.1	1.82915	18.2312
1.1	1.8392	18.194
1.1	1.84925	18.1493
1.1	1.8593	17.7917
1.1	1.86935	18.1418
1.1	1.8794	18.7155
1.1	1.88945	18.2163
1.1	1.8995	18.1046
1.1	1.90955	18.0226
1.1	1.9196	17.963
1.1	1.92965	18.4771
1.1	1.9397	17.9332
1.1	1.94975	17.8587
1.1	1.9598	17.7917
1.1	1.96985	17.8215
1.1	1.9799	17.9332
1.1	1.98995	17.9705
1.1	2	17.665
1.3	0	-0.000446908
1.3	0.0100503	-0.0526009
1.3	0.0201005	0.170917
1.3	0.0301508	0.0144531
1.3	0.040201	0.0889611
1.3	0.0502513	0.0144531
1.3	0.0603015	-0.119657
1.3	0.0703518	-0.112205
1.3	0.080402	-0.156909
1.3	0.0904523	-0.134557
1.3	0.100503	-0.171813
1.3	0.110553	0.0889611
1.3	0.120603	0.0517071
1.3	0.130653	0.163466
1.3	0.140704	0.0591571
1.3	0.150754	0.0219051
1.3	0.160804	0.0517071
1.3	0.170854	-0.201615
1.3	0.180905	-0.156909
1.3	0.190955	0.0517071
1.3	0.201005	0.0517071
1.3	0.211055	0.0591571
1.3	0.221106	0.118763
1.3	0.231156	-0.0973049
1.3	0.241206	-0.0824029
1.3	0.251256	-0.0973049
1.3	0.261307	0.0368051
1.3	0.271357	-0.156909
1.3	0.281407	-0.223967
1.3	0.291457	0.0219051
1.3	0.301508	-0.134557
1.3	0.311558	-0.0526009
1.3	0.321608	0.193269
1.3	0.331658	-0.00789691
1.3	0.341709	-0.0451509
1.3	0.351759	-0.104755
1.3	0.361809	-0.0749529
1.3	0.371859	-0.00789691
1.3	0.38191	0.163466
1.3	0.39196	-0.000446908
1.3	0.40201	-0.209065
1.3	0.41206	-0.134557
1.3	0.422111	-0.00789691
1.3	0.432161	-0.00789691
1.3	0.442211	-0.149459
1.3	0.452261	-0.0675029
1.3	0.462312	-0.00789691
1.3	0.472362	-0.00789691
1.3	0.482412	-0.127107
1.3	0.492462	0.0666091
1.3	0.502513	-0.0600509
1.3	0.512563	0.0889611
1.3	0.522613	0.185818
1.3	0.532663	0.00700309
1.3	0.542714	0.0442571
1.3	0.552764	0.0964111
1.3	0.562814	-0.127107
1.3	0.572864	-0.0973049
1.3	0.582915	-0.201615
1.3	0.592965	-0.0451509
1.3	0.603015	-0.320823
1.3	0.613065	0.103861
1.3	0.623116	0.133664
1.3	0.633166	0.133664
1.3	0.643216	-0.0600509
1.3	0.653266	-0.0898549
1.3	0.663317	-0.000446908
1.3	0.673367	-0.000446908
1.3	0.683417	0.0815111
1.3	0.693467	0.0815111
1.3	0.703518	0.0666091
1.3	0.713568	0.0964111
1.3	0.723618	-0.0600509
1.3	0.733668	-0.119657
1.3	0.743719	-0.0526009
1.3	0.753769	-0.194165
1.3	0.763819	-0.0973049
1.3	0.773869	-0.134557
1.3	0.78392	0.0517071
1.3	0.79397	0.0144531
1.3	0.80402	0.0740591
1.3	0.81407	0.0815111
1.3	0.824121	-0.119657
1.3	0.834171	-0.0451509
1.3	0.844221	0.0368051
1.3	0.854271	-0.0451509
1.3	0.864322	-0.171813
1.3	0.874372	0.111313
1.3	0.884422	-0.0526009
1.3	0.894472	0.0889611
1.3	0.904523	-0.201615
1.3	0.914573	0.0219051
1.3	0.924623	-0.000446908
1.3	0.934673	-0.261219
1.3	0.944724	-0.000446908
1.3	0.954774	0.103861
1.3	0.964824	0.118763
1.3	0.974874	-0.0675029
1.3	0.984925	0.0293551
1.3	0.994975	-0.238867
1.3	1.00503	0.193269
1.3	1.01508	0.0889611
1.3	1.02513	0.0144531
1.3	1.03518	-0.186713
1.3	1.04523	0.237973
1.3	1.05528	0.111313
1.3	1.06533	-0.0451509
1.3	1.07538	-0.119657
1.3	1.08543	0.0889611
1.3	1.09548	-0.134557
1.3	1.10553	-0.0675029
1.3	1.11558	0.178368
1.3	1.12563	1.61634
1.3	1.13568	4.08248
1.3	1.14573	6.86156
1.3	1.15578	8.1878
1.3	1.16583	9.11168
1.3	1.17588	10.0281
1.3	1.18593	11.3916
1.3	1.19598	13.7534
1.3	1.20603	15.5863
1.3	1.21608	16.7113
1.3	1.22613	17.3372
1.3	1.23618	17.665
1.3	1.24623	17.5905
1.3	1.25628	17.9183
1.3	1.26633	17.747
1.3	1.27638	18.0673
1.3	1.28643	18.1344
1.3	1.29648	17.8811
1.3	1.30653	17.9407
1.3	1.31658	18.0673
1.3	1.32663	18.0673
1.3	1.33668	18.045
1.3	1.34673	18.1418
1.3	1.35678	18.0375
1.3	1.36683	18.0375
1.3	1.37688	18.1418
1.3	1.38693	18.0524
1.3	1.39698	17.9258
1.3	1.40704	18.1716
1.3	1.41709	18.0152
1.3	1.42714	17.963
1.3	1.43719	18.1567
1.3	1.44724	17.8885
1.3	1.45729	18.0301
1.3	1.46734	18.2461
1.3	1.47739	17.9779
1.3	1.48744	18.1269
1.3	1.49749	18.2014
1.3	1.50754	18.1046
1.3	1.51759	18.1567
1.3	1.52764	17.9928
1.3	1.53769	18.045
1.3	1.54774	17.9332
1.3	1.55779	18.0226
1.3	1.56784	18.045
1.3	1.57789	18.0673
1.3	1.58794	18.0226
1.3	1.59799	18.1344
1.3	1.60804	18.1791
1.3	1.61809	18.0599
1.3	1.62814	18.1344
1.3	1.63819	18.1865
1.3	1.64824	18.1046
1.3	1.65829	18.2163
1.3	1.66834	18.0748
1.3	1.67839	18.194
1.3	1.68844	18.1567
1.3	1.69849	18.0077
1.3	1.70854	18.1493
1.3	1.71859	18.1716
1.3	1.72864	18.2536
1.3	1.73869	18.3803
1.3	1.74874	18.0971
1.3	1.75879	18.194
1.3	1.76884	18.2983
1.3	1.77889	18.1046
1.3	1.78894	18.1791
1.3	1.79899	18.2089
1.3	1.80905	18.2834
1.3	1.8191	18.2461
1.3	1.82915	18.0822
1.3	1.8392	18.3281
1.3	1.84925	18.1716
1.3	1.8593	18.1046
1.3	1.86935	18.2685
1.3	1.8794	18.045
1.3	1.88945	18.1716
1.3	1.8995	17.9779
1.3	1.90955	17.9183
1.3	1.9196	18.1046
1.3	1.92965	18.3132
1.3	1.9397	18.2759
1.3	1.94975	18.2387
1.3	1.9598	18.2536
1.3	1.96985	18.3281
1.3	1.9799	18.1493
1.3	1.98995	18.0673
1.3	2	18.1046
1.5	0	0.118763
1.5	0.0100503	0.111313
1.5	0.0201005	-0.0675029
1.5	0.0301508	0.118763
1.5	0.040201	-0.112205
1.5	0.0502513	0.00700309
1.5	0.0603015	0.103861
1.5	0.0703518	-0.0898549
1.5	0.080402	-0.0526009
1.5	0.0904523	-0.104755
1.5	0.100503	0.0517071
1.5	0.110553	0.111313
1.5	0.120603	0.0740591
1.5	0.130653	0.0293551
1.5	0.140704	-0.0451509
1.5	0.150754	-0.0526009
1.5	0.160804	-0.253769
1.5	0.170854	0.0517071
1.5	0.180905	-0.0302489
1.5	0.190955	-0.0451509
1.5	0.201005	-0.0749529
1.5	0.211055	0.0815111
1.5	0.221106	-0.0153489
1.5	0.231156	0.0368051
1.5	0.241206	0.0219051
1.5	0.251256	-0.0749529
1.5	0.261307	-0.209065
1.5	0.271357	-0.00789691
1.5	0.281407	-0.0377009
1.5	0.291457	-0.119657
1.5	0.301508	-0.164361
1.5	0.311558	-0.298473
1.5	0.321608	0.0368051
1.5	0.331658	0.0591571
1.5	0.341709	-0.0749529
1.5	0.351759	-0.365527
1.5	0.361809	0.0666091
1.5	0.371859	0.148565
1.5	0.38191	-0.0898549
1.5	0.39196	-0.0227989
1.5	0.40201	0.0144531
1.5	0.41206	0.0740591
1.5	0.422111	-0.0377009
1.5	0.432161	-0.00789691
1.5	0.442211	-0.0227989
1.5	0.452261	0.0740591
1.5	0.462312	0.0889611
1.5	0.472362	0.111313
1.5	0.482412	-0.112205
1.5	0.492462	0.103861
1.5	0.502513	-0.0302489
1.5	0.512563	-0.0377009
1.5	0.522613	-0.0451509
1.5	0.532663	-0.149459
1.5	0.542714	-0.171813
1.5	0.552764	-0.238867
1.5	0.562814	-0.0749529
1.5	0.572864	-0.119657
1.5	0.582915	0.141115
1.5	0.592965	-0.0451509
1.5	0.603015	0.00700309
1.5	0.613065	0.00700309
1.5	0.623116	-0.0824029
1.5	0.633166	-0.171813
1.5	0.643216	0.0666091
1.5	0.653266	-0.0153489
1.5	0.663317	-0.142009
1.5	0.673367	0.103861
1.5	0.683417	-0.171813
1.5	0.693467	-0.142009
1.5	0.703518	-0.104755
1.5	0.713568	-0.0824029
1.5	0.723618	-0.209065
1.5	0.733668	-0.0675029
1.5	0.743719	0.0964111
1.5	0.753769	0.170917
1.5	0.763819	-0.00789691
1.5	0.773869	-0.216515
1.5	0.78392	0.0517071
1.5	0.79397	0.0740591
1.5	0.80402	0.0144531
1.5	0.81407	0.118763
1.5	0.824121	0.163466
1.5	0.834171	0.0517071
1.5	0.844221	-0.0302489
1.5	0.854271	0.141115
1.5	0.864322	-0.0526009
1.5	0.874372	0.118763
1.5	0.884422	0.185818
1.5	0.894472	-0.179263
1.5	0.904523	0.0815111
1.5	0.914573	-0.0227989
1.5	0.924623	0.0442571
1.5	0.934673	0.00700309
1.5	0.944724	-0.149459
1.5	0.954774	-0.0227989
1.5	0.964824	0.0517071
1.5	0.974874	0.0442571
1.5	0.984925	-0.0898549
1.5	0.994975	-0.0824029
1.5	1.00503	0.670109
1.5	1.01508	2.52532
1.5	1.02513	4.87972
1.5	1.03518	6.98078
1.5	1.04523	8.31446
1.5	1.05528	9.35754
1.5	1.06533	10.5124
1.5	1.07538	12.2037
1.5	1.08543	14.4314
1.5	1.09548	16.078
1.5	1.10553	17.1286
1.5	1.11558	17.3819
1.5	1.12563	17.7246
1.5	1.13568	17.7395
1.5	1.14573	17.9034
1.5	1.15578	17.814
1.5	1.16583	18.0748
1.5	1.17588	17.9779
1.5	1.18593	17.9928
1.5	1.19598	18.0375
1.5	1.20603	18.0748
1.5	1.21608	17.9779
1.5	1.22613	18.0599
1.5	1.23618	17.9109
1.5	1.24623	18.0971
1.5	1.25628	18.045
1.5	1.26633	18.1195
1.5	1.27638	18.0971
1.5	1.28643	18.1791
1.5	1.29648	18.1642
1.5	1.30653	18.1046
1.5	1.31658	17.9258
1.5	1.32663	18.0897
1.5	1.33668	18.1418
1.5	1.34673	17.9407
1.5	1.35678	18.0375
1.5	1.36683	18.1716
1.5	1.37688	18.1046
1.5	1.38693	18.1046
1.5	1.39698	18.045
1.5	1.40704	18.1865
1.5	1.41709	18.194
1.5	1.42714	18.1642
1.5	1.43719	17.9928
1.5	1.44724	17.9779
1.5	1.45729	18.2163
1.5	1.46734	18.1046
1.5	1.47739	18.1493
1.5	1.48744	18.2312
1.5	1.49749	18.2983
1.5	1.50754	18.2014
1.5	1.51759	18.1046
1.5	1.52764	18.1344
1.5	1.53769	18.0077
1.5	1.54774	18.1642
1.5	1.55779	18.3206
1.5	1.56784	18.1046
1.5	1.57789	18.1716
1.5	1.58794	18.2238
1.5	1.59799	18.0822
1.5	1.60804	18.3057
1.5	1.61809	18.2163
1.5	1.62814	18.1716
1.5	1.63819	18.3132
1.5	1.64824	18.0673
1.5	1.65829	18.1418
1.5	1.66834	18.1046
1.5	1.67839	18.1716
1.5	1.68844	18.0301
1.5	1.69849	18.1865
1.5	1.70854	18.194
1.5	1.71859	18.2536
1.5	1.72864	18.0599
1.5	1.73869	17.7842
1.5	1.74874	18.1493
1.5	1.75879	18.2759
1.5	1.76884	18.2163
1.5	1.77889	18.0226
1.5	1.78894	17.9928
1.5	1.79899	18.2685
1.5	1.80905	17.9779
1.5	1.8191	18.194
1.5	1.82915	17.9332
1.5	1.8392	18.1195
1.5	1.84925	18.0897
1.5	1.8593	18.1269
1.5	1.86935	17.9183
1.5	1.8794	18.0599
1.5	1.88945	18.0748
1.5	1.8995	18.0003
1.5	1.90955	18.194
1.5	1.9196	17.8811
1.5	1.92965	18.0673
1.5	1.9397	17.9854
1.5	1.94975	18.2312
1.5	1.9598	18.3579
1.5	1.96985	18.045
1.5	1.9799	18.194
1.5	1.98995	18.0748
1.5	2	17.9779
1.7	0	-0.0824029
1.7	0.0100503	0.0219051
1.7	0.0201005	0.133664
1.7	0.0301508	0.118763
1.7	0.040201	-0.0451509
1.7	0.0502513	-0.0227989
1.7	0.0603015	-0.0824029
1.7	0.0703518	0.111313
1.7	0.080402	-0.142009
1.7	0.0904523	0.0293551
1.7	0.100503	-0.000446908
1.7	0.110553	0.141115
1.7	0.120603	-0.104755
1.7	0.130653	-0.112205
1.7	0.140704	-0.0227989
1.7	0.150754	0.0293551
1.7	0.160804	-0.00789691
1.7	0.170854	-0.000446908
1.7	0.180905	-0.179263
1.7	0.190955	0.0219051
1.7	0.201005	-0.119657
1.7	0.211055	0.0442571
1.7	0.221106	-0.194165
1.7	0.231156	-0.000446908
1.7	0.241206	0.0293551
1.7	0.251256	0.0144531
1.7	0.261307	0.0219051
1.7	0.271357	-0.00789691
1.7	0.281407	-0.179263
1.7	0.291457	-0.0898549
1.7	0.301508	-0.0973049
1.7	0.311558	0.20817
1.7	0.321608	0.103861
1.7	0.331658	0.0517071
1.7	0.341709	-0.156909
1.7	0.351759	0.0740591
1.7	0.361809	-0.179263
1.7	0.371859	-0.0377009
1.7	0.38191	0.103861
1.7	0.39196	-0.00789691
1.7	0.40201	-0.156909
1.7	0.41206	-0.0227989
1.7	0.422111	0.0591571
1.7	0.432161	-0.276121
1.7	0.442211	-0.223967
1.7	0.452261	-0.0153489
1.7	0.462312	0.0889611
1.7	0.472362	-0.0153489
1.7	0.482412	-0.0526009
1.7	0.492462	0.0666091
1.7	0.502513	0.20817
1.7	0.512563	-0.194165
1.7	0.522613	0.0144531
1.7	0.532663	-0.112205
1.7	0.542714	-0.164361
1.7	0.552764	-0.0675029
1.7	0.562814	-0.149459
1.7	0.572864	-0.268669
1.7	0.582915	0.0964111
1.7	0.592965	-0.00789691
1.7	0.603015	0.126214
1.7	0.613065	-0.119657
1.7	0.623116	0.0964111
1.7	0.633166	-0.00789691
1.7	0.643216	-0.00789691
1.7	0.653266	-0.0749529
1.7	0.663317	0.148565
1.7	0.673367	0.342282
1.7	0.683417	-0.246319
1.7	0.693467	0.0666091
1.7	0.703518	-0.127107
1.7	0.713568	-0.0302489
1.7	0.723618	0.148565
1.7	0.733668	0.0144531
1.7	0.743719	0.118763
1.7	0.753769	0.103861
1.7	0.763819	-0.186713
1.7	0.773869	-0.104755
1.7	0.78392	-0.0227989
1.7	0.79397	-0.00789691
1.7	0.80402	0.0517071
1.7	0.81407	0.0293551
1.7	0.824121	-0.142009
1.7	0.834171	-0.00789691
1.7	0.844221	0.699911
1.7	0.854271	2.41356
1.7	0.864322	4.20916
1.7	0.874372	5.40126
1.7	0.884422	6.37728
1.7	0.894472	8.16546
1.7	0.904523	9.66302
1.7	0.914573	11.7045
1.7	0.924623	14.2302
1.7	0.934673	16.1078
1.7	0.944724	17.0242
1.7	0.954774	17.4862
1.7	0.964824	17.7991
1.7	0.974874	17.814
1.7	0.984925	17.7544
1.7	0.994975	17.9034
1.7	1.00503	18.0003
1.7	1.01508	17.9034
1.7	1.02513	18.0822
1.7	1.03518	17.8662
1.7	1.04523	18.1195
1.7	1.05528	18.045
1.7	1.06533	18.045
1.7	1.07538	18.2387
1.7	1.08543	18.0971
1.7	1.09548	18.0003
1.7	1.10553	18.1493
1.7	1.11558	18.2089
1.7	1.12563	18.0301
1.7	1.13568	18.2983
1.7	1.14573	18.0897
1.7	1.15578	18.1791
1.7	1.16583	18.0226
1.7	1.17588	18.1046
1.7	1.18593	18.2908
1.7	1.19598	18.1567
1.7	1.20603	18.3057
1.7	1.21608	18.045
1.7	1.22613	18.3132
1.7	1.23618	17.8736
1.7	1.24623	18.1567
1.7	1.25628	18.0897
1.7	1.26633	18.1046
1.7	1.27638	18.0301
1.7	1.28643	18.0897
1.7	1.29648	18.112
1.7	1.30653	18.2089
1.7	1.31658	17.8587
1.7	1.32663	18.1046
1.7	1.33668	17.9183
1.7	1.34673	18.1642
1.7	1.35678	18.1791
1.7	1.36683	18.0375
1.7	1.37688	18.1046
1.7	1.38693	18.2163
1.7	1.39698	18.425
1.7	1.40704	18.2089
1.7	1.41709	18.1046
1.7	1.42714	17.9258
1.7	1.43719	17.9407
1.7	1.44724	17.9332
1.7	1.45729	18.0152
1.7	1.46734	18.2983
1.7	1.47739	18.2536
1.7	1.48744	18.0897
1.7	1.49749	18.0152
1.7	1.50754	18.1195
1.7	1.51759	18.261
1.7	1.52764	18.112
1.7	1.53769	18.2908
1.7	1.54774	17.9556
1.7	1.55779	18.0226
1.7	1.56784	17.9928
1.7	1.57789	18.2163
1.7	1.58794	17.9481
1.7	1.59799	18.3281
1.7	1.60804	18.1046
1.7	1.61809	17.9854
1.7	1.62814	18.2536
1.7	1.63819	18.0226
1.7	1.64824	18.2312
1.7	1.65829	18.0077
1.7	1.66834	17.9556
1.7	1.67839	18.2983
1.7	1.68844	18.1195
1.7	1.69849	17.9779
1.7	1.70854	18.1269
1.7	1.71859	18.2387
1.7	1.72864	18.045
1.7	1.73869	18.1493
1.7	1.74874	18.2536
1.7	1.75879	18.1791
1.7	1.76884	18.1716
1.7	1.77889	18.112
1.7	1.78894	18.2238
1.7	1.79899	18.1791
1.7	1.80905	18.2163
1.7	1.8191	17.9332
1.7	1.82915	18.1418
1.7	1.8392	18.1195
1.7	1.84925	18.1493
1.7	1.8593	17.9705
1.7	1.86935	18.1418
1.7	1.8794	18.2312
1.7	1.88945	18.1046
1.7	1.8995	18.1046
1.7	1.90955	18.2312
1.7	1.9196	18.0897
1.7	1.92965	18.1865
1.7	1.9397	17.9779
1.7	1.94975	17.9928
1.7	1.9598	18.1791
1.7	1.96985	18.2685
1.7	1.9799	18.1493
1.7	1.98995	18.0971
1.7	2	18.0524
1.9	0	-0.0749529
1.9	0.0100503	-0.179263
1.9	0.0201005	0.0293551
1.9	0.0301508	-0.134557
1.9	0.040201	-0.201615
1.9	0.0502513	-0.134557
1.9	0.0603015	0.0591571
1.9	0.0703518	-0.134557
1.9	0.080402	0.0815111
1.9	0.0904523	0.0740591
1.9	0.100503	-0.00789691
1.9	0.110553	0.0964111
1.9	0.120603	-0.201615
1.9	0.130653	0.0442571
1.9	0.140704	-0.0377009
1.9	0.150754	-0.104755
1.9	0.160804	0.0666091
1.9	0.170854	-0.164361
1.9	0.180905	-0.119657
1.9	0.190955	0.0964111
1.9	0.201005	-0.0377009
1.9	0.211055	0.0517071
1.9	0.221106	-0.0377009
1.9	0.231156	-0.00789691
1.9	0.241206	-0.0675029
1.9	0.251256	-0.0824029
1.9	0.261307	0.0740591
1.9	0.271357	-0.298473
1.9	0.281407	0.0666091
1.9	0.291457	0.118763
1.9	0.301508	-0.0302489
1.9	0.311558	-0.134557
1.9	0.321608	0.0517071
1.9	0.331658	-0.194165
1.9	0.341709	-0.0973049
1.9	0.351759	0.223072
1.9	0.361809	0.0666091
1.9	0.371859	0.0368051
1.9	0.38191	-0.142009
1.9	0.39196	-0.0600509
1.9	0.40201	-0.000446908
1.9	0.41206	0.118763
1.9	0.422111	-0.0675029
1.9	0.432161	-0.156909
1.9	0.442211	-0.0675029
1.9	0.452261	0.0293551
1.9	0.462312	-0.246319
1.9	0.472362	0.290127
1.9	0.482412	-0.0451509
1.9	0.492462	0.148565
1.9	0.502513	-0.231417
1.9	0.512563	-0.0302489
1.9	0.522613	0.0368051
1.9	0.532663	0.00700309
1.9	0.542714	-0.238867
1.9	0.552764	0.00700309
1.9	0.562814	0.133664
1.9	0.572864	-0.0824029
1.9	0.582915	0.00700309
1.9	0.592965	-0.0302489
1.9	0.603015	-0.112205
1.9	0.613065	-0.0749529
1.9	0.623116	-0.0824029
1.9	0.633166	0.0517071
1.9	0.643216	-0.0749529
1.9	0.653266	-0.000446908
1.9	0.663317	0.0815111
1.9	0.673367	-0.171813
1.9	0.683417	-0.127107
1.9	0.693467	0.126214
1.9	0.703518	0.640307
1.9	0.713568	2.10063
1.9	0.723618	4.05268
1.9	0.733668	4.96912
1.9	0.743719	6.0718
1.9	0.753769	7.2937
1.9	0.763819	8.49328
1.9	0.773869	10.2144
1.9	0.78392	13.6118
1.9	0.79397	15.8322
1.9	0.80402	17.0317
1.9	0.81407	17.5681
1.9	0.824121	17.7917
1.9	0.834171	18.0077
1.9	0.844221	18.0077
1.9	0.854271	17.9779
1.9	0.864322	18.0748
1.9	0.874372	18.2014
1.9	0.884422	18.1344
1.9	0.894472	18.2089
1.9	0.904523	17.9183
1.9	0.914573	18.0301
1.9	0.924623	17.8066
1.9	0.934673	18.0077
1.9	0.944724	18.3803
1.9	0.954774	18.194
1.9	0.964824	17.9481
1.9	0.974874	17.9779
1.9	0.984925	18.1567
1.9	0.994975	17.9779
1.9	1.00503	18.1046
1.9	1.01508	18.0673
1.9	1.02513	18.1195
1.9	1.03518	18.1046
1.9	1.04523	18.2014
1.9	1.05528	18.3952
1.9	1.06533	18.1344
1.9	1.07538	18.1269
1.9	1.08543	18.0152
1.9	1.09548	18.045
1.9	1.10553	18.2536
1.9	1.11558	18.261
1.9	1.12563	18.0673
1.9	1.13568	17.8438
1.9	1.14573	18.1865
1.9	1.15578	17.9183
1.9	1.16583	18.1046
1.9	1.17588	18.194
1.9	1.18593	18.2312
1.9	1.19598	18.1493
1.9	1.20603	18.0524
1.9	1.21608	18.2685
1.9	1.22613	18.2163
1.9	1.23618	17.9556
1.9	1.24623	18.194
1.9	1.25628	18.2461
1.9	1.26633	18.1269
1.9	1.27638	18.1716
1.9	1.28643	18.0003
1.9	1.29648	17.9779
1.9	1.30653	18.0897
1.9	1.31658	18.194
1.9	1.32663	17.9928
1.9	1.33668	18.1716
1.9	1.34673	18.3132
1.9	1.35678	18.3579
1.9	1.36683	18.2089
1.9	1.37688	18.1791
1.9	1.38693	18.0897
1.9	1.39698	18.0599
1.9	1.40704	18.3356
1.9	1.41709	18.2759
1.9	1.42714	18.1642
1.9	1.43719	18.1046
1.9	1.44724	18.112
1.9	1.45729	18.0226
1.9	1.46734	17.9183
1.9	1.47739	18.2685
1.9	1.48744	18.3132
1.9	1.49749	17.9109
1.9	1.50754	18.2983
1.9	1.51759	18.194
1.9	1.52764	18.0897
1.9	1.53769	18.0897
1.9	1.54774	18.1865
1.9	1.55779	18.0971
1.9	1.56784	18.0077
1.9	1.57789	18.2536
1.9	1.58794	18.1344
1.9	1.59799	18.2089
1.9	1.60804	18.0897
1.9	1.61809	18.3579
1.9	1.62814	18.0152
1.9	1.63819	18.1642
1.9	1.64824	18.1269
1.9	1.65829	18.2685
1.9	1.66834	18.2983
1.9	1.67839	18.2312
1.9	1.68844	18.1716
1.9	1.69849	18.0673
1.9	1.70854	17.9034
1.9	1.71859	18.0226
1.9	1.72864	18.2163
1.9	1.73869	18.2312
1.9	1.74874	18.2983
1.9	1.75879	18.1195
1.9	1.76884	18.0971
1.9	1.77889	17.9481
1.9	1.78894	18.045
1.9	1.79899	18.0822
1.9	1.80905	17.9332
1.9	1.8191	17.9854
1.9	1.82915	18.1269
1.9	1.8392	18.1716
1.9	1.84925	18.112
1.9	1.8593	18.1716
1.9	1.86935	18.343
1.9	1.8794	18.1716
1.9	1.88945	18.2163
1.9	1.8995	18.0897
1.9	1.90955	17.8811
1.9	1.9196	18.0077
1.9	1.92965	17.8513
1.9	1.9397	17.896
1.9	1.94975	18.2238
1.9	1.9598	18.0673
1.9	1.96985	18.0748
1.9	1.9799	18.1195
1.9	1.98995	18.0077
1.9	2	18.1642
2.1	0	-0.0973049
2.1	0.0100503	-0.134557
2.1	0.0201005	0.0144531
2.1	0.0301508	0.0740591
2.1	0.040201	0.0666091
2.1	0.0502513	0.141115
2.1	0.0603015	0.148565
2.1	0.0703518	0.0368051
2.1	0.080402	0.0293551
2.1	0.0904523	-0.171813
2.1	0.100503	0.00700309
2.1	0.110553	-0.0377009
2.1	0.120603	0.0368051
2.1	0.130653	-0.0227989
2.1	0.140704	-0.216515
2.1	0.150754	-0.0153489
2.1	0.160804	-0.0675029
2.1	0.170854	-0.112205
2.1	0.180905	-0.0898549
2.1	0.190955	-0.0526009
2.1	0.201005	-0.0377009
2.1	0.211055	-0.0377009
2.1	0.221106	-0.201615
2.1	0.231156	-0.00789691
2.1	0.241206	-0.00789691
2.1	0.251256	-0.0153489
2.1	0.261307	-0.112205
2.1	0.271357	-0.0227989
2.1	0.281407	0.0964111
2.1	0.291457	-0.0600509
2.1	0.301508	0.0889611
2.1	0.311558	0.00700309
2.1	0.321608	-0.179263
2.1	0.331658	-0.000446908
2.1	0.341709	-0.00789691
2.1	0.351759	-0.0377009
2.1	0.361809	-0.104755
2.1	0.371859	-0.119657
2.1	0.38191	-0.0824029
2.1	0.39196	0.00700309
2.1	0.40201	0.148565
2.1	0.41206	0.0144531
2.1	0.422111	-0.0973049
2.1	0.432161	-0.164361
2.1	0.442211	-0.0377009
2.1	0.452261	0.118763
2.1	0.462312	0.0517071
2.1	0.472362	0.111313
2.1	0.482412	-0.0526009
2.1	0.492462	0.960683
2.1	0.502513	2.33906
2.1	0.512563	3.75466
2.1	0.522613	4.7903
2.1	0.532663	5.82594
2.1	0.542714	6.6604
2.1	0.552764	7.8525
2.1	0.562814	8.9254
2.1	0.572864	12.9636
2.1	0.582915	16.2196
2.1	0.592965	17.4117
2.1	0.603015	17.9258
2.1	0.613065	17.9034
2.1	0.623116	17.9928
2.1	0.633166	17.9183
2.1	0.643216	17.9779
2.1	0.653266	18.0375
2.1	0.663317	18.0822
2.1	0.673367	17.963
2.1	0.683417	18.2089
2.1	0.693467	18.1567
2.1	0.703518	18.0077
2.1	0.713568	18.1642
2.1	0.723618	18.343
2.1	0.733668	18.2089
2.1	0.743719	18.2163
2.1	0.753769	18.0375
2.1	0.763819	18.0897
2.1	0.773869	18.0599
2.1	0.78392	18.0673
2.1	0.79397	18.3356
2.1	0.80402	18.2163
2.1	0.81407	18.0375
2.1	0.824121	18.1195
2.1	0.834171	18.1493
2.1	0.844221	18.2387
2.1	0.854271	18.1046
2.1	0.864322	18.0599
2.1	0.874372	18.0152
2.1	0.884422	18.1791
2.1	0.894472	18.1493
2.1	0.904523	18.0971
2.1	0.914573	17.9556
2.1	0.924623	18.0822
2.1	0.934673	18.0673
2.1	0.944724	18.1195
2.1	0.954774	17.9183
2.1	0.964824	18.112
2.1	0.974874	18.2461
2.1	0.984925	18.0971
2.1	0.994975	17.9109
2.1	1.00503	18.1716
2.1	1.01508	17.9928
2.1	1.02513	18.2908
2.1	1.03518	17.9332
2.1	1.04523	18.0673
2.1	1.05528	18.1567
2.1	1.06533	18.1493
2.1	1.07538	18.2685
2.1	1.08543	18.1567
2.1	1.09548	18.1418
2.1	1.10553	18.0077
2.1	1.11558	18.1791
2.1	1.12563	18.194
2.1	1.13568	18.1716
2.1	1.14573	18.1418
2.1	1.15578	18.1716
2.1	1.16583	17.9779
2.1	1.17588	18.045
2.1	1.18593	18.1195
2.1	1.19598	18.1716
2.1	1.20603	17.7991
2.1	1.21608	18.1046
2.1	1.22613	18.0748
2.1	1.23618	17.9779
2.1	1.24623	18.2983
2.1	1.25628	18.3206
2.1	1.26633	18.0077
2.1	1.27638	17.8811
2.1	1.28643	18.261
2.1	1.29648	17.9779
2.1	1.30653	17.9556
2.1	1.31658	18.1791
2.1	1.32663	18.0822
2.1	1.33668	18.0301
2.1	1.34673	18.194
2.1	1.35678	18.2685
2.1	1.36683	18.3057
2.1	1.37688	18.0152
2.1	1.38693	18.2014
2.1	1.39698	18.2163
2.1	1.40704	18.2983
2.1	1.41709	18.2759
2.1	1.42714	18.0003
2.1	1.43719	17.8736
2.1	1.44724	18.2759
2.1	1.45729	18.1716
2.1	1.46734	18.1046
2.1	1.47739	18.0599
2.1	1.48744	18.2163
2.1	1.49749	17.9928
2.1	1.50754	18.1791
2.1	1.51759	18.1195
2.1	1.52764	17.9854
2.1	1.53769	18.425
2.1	1.54774	18.1344
2.1	1.55779	18.3057
2.1	1.56784	18.1865
2.1	1.57789	18.194
2.1	1.58794	18.0673
2.1	1.59799	18.0003
2.1	1.60804	18.0524
2.1	1.61809	18.0673
2.1	1.62814	17.7991
2.1	1.63819	18.2759
2.1	1.64824	17.9779
2.1	1.65829	18.1046
2.1	1.66834	18.2312
2.1	1.67839	18.2536
2.1	1.68844	17.9109
2.1	1.69849	18.0897
2.1	1.70854	18.2983
2.1	1.71859	18.0822
2.1	1.72864	18.0524
2.1	1.73869	18.2312
2.1	1.74874	18.1269
2.1	1.75879	18.0077
2.1	1.76884	17.9034
2.1	1.77889	18.2089
2.1	1.78894	18.1344
2.1	1.79899	18.1418
2.1	1.80905	18.3579
2.1	1.8191	18.1567
2.1	1.82915	18.1865
2.1	1.8392	18.1791
2.1	1.84925	17.9705
2.1	1.8593	18.045
2.1	1.86935	17.9034
2.1	1.8794	18.0599
2.1	1.88945	18.1046
2.1	1.8995	18.2014
2.1	1.90955	18.1195
2.1	1.9196	18.2014
2.1	1.92965	18.0822
2.1	1.9397	17.9779
2.1	1.94975	18.3505
2.1	1.9598	18.0971
2.1	1.96985	18.0301
2.1	1.9799	18.1046
2.1	1.98995	18.1344
[truncated: 601 more rows]

[truncated: 10 more sheets: fig3a_inset, fig3a_main panel, fig3b_0.7T, fig3b_0.04T, fig3c, fig3d_deviceA, fig3d_deviceB, fig4a_p-wave, fig4b_s-wave critical fields, fig4b_s to p transition field]
